# Supplementary material for: Dietary betaine prevents obesity through gut microbiota-drived microRNA-378a family
Source: Gut Microbes. 2021 Feb 8;13(1):1862612. doi: 10.1080/19490976.2020.1862612 (PMC7889173; doi:10.1080/19490976.2020.1862612)
Supplement: Supplemental Material [file KGMI_A_1862612_SM6571.zip]

Archive with 19 entries (18 files):
- supplementary/
- supplementary/Fig.S1.pdf
- supplementary/Fig.S10.pdf
- supplementary/Fig.S11.pdf
- supplementary/Fig.S12.pdf
- supplementary/Fig.S13.pdf
- supplementary/Fig.S2.pdf
- supplementary/Fig.S3.pdf
- supplementary/Fig.S4.pdf
- supplementary/Fig.S5.pdf
- supplementary/Fig.S6.pdf
- supplementary/Fig.S7.pdf
- supplementary/Fig.S8.pdf
- supplementary/Fig.S9.pdf
- supplementary/Legend-supplementary Figures.docx
- supplementary/Sup Table 1.xlsx
- supplementary/Sup Table 2.xlsx
- supplementary/Sup Table 3.xlsx
- supplementary/Sup Table 4.xlsx
