# Supplementary material for: Dietary betaine prevents obesity through gut microbiota-drived microRNA-378a family
Source: Gut Microbes. 2021 Feb 8;13(1):1862612. doi: 10.1080/19490976.2020.1862612 (PMC7889173; doi:10.1080/19490976.2020.1862612)
Supplement: Supplemental Material [file KGMI_A_1862612_SM6571.zip › supplementary/Sup Table 1.xlsx]

## Sheet: Supplementary Tale S1
Supplementary Table 1. The primer sequences used for qRT-PCR
Gene	Full name	Forward sequence (5`→3`)	Reverse sequence (5`→3`)
Dio2	Type II iodothyronine deiodinase	ATGGGACTCCTCAGCGTAGAC	ACTCTCCGCGAGTGGACTT
PGC1α	Peroxisome proliferator-activated receptor gamma coactivator 1-alpha	AGCCTCTTTGCCCAGATCTT	GGCAATCCGTCTTCATCCAC
UCP1	Uncoupling protein 1	CTTTGCCTCACTCAGGATTGG	ACTGCCACACCTCCAGTCATT
Cidea	Cell death inducing DFFA like effector a	TATGTCCCAGTCTGCAAGCA	TAACACGGCCTTGAAGCTTG
Cd137	TNF receptor superfamily member 9	F: TGAAATTCAGGTGCTGCAGG	TGCAGAAAGTACCAGGCTGA
Fgf21	Fibroblast growth factor 21	TGGAGATCAGGGAGGATGGA	ATTGTAACCGTCCTCCAGCA
TBX1	T-box transcription factor 1	TGGGACGAGTTCAATCAGCT	ATACCGGTAGCGCTTGTCAT
Park7	Parkinsonism associated deglycase	AGCCGGGATCAAAGTCACTG	GGTCCCTGCGTTTTTGCATC
Flot1	Flotillin 1	CGGAGGCCGAGTGTTTGTC	GTGGCGGGTATAAACCTTTTCA
Gdpd3	Glycerophosphodiester Phosphodiesterase Domain Containing 3	CTCTCCTGTACTTTGTTCTGCC	CCAGGCGGATAGGGAAGAC
CTSK	Cathepsin K	GAAGAAGACTCACCAGAAGCAG	TCCAGGTTATGGGCAGAGATT
CTLA-4	Cytotoxic T-lymphocyte-associated protein 4	TTTTGTAGCCCTGCTCACTCT	CTGAAGGTTGGGTCACCTGTA
GPR41	G protein-coupled receptor 41	GGGGTCGATACAAGAGT	CTGGCGGAGCTACGTGCT
GPR43	G protein-coupled receptor 43	GCTGGTGATGCTGGAAAGAAG	GGCATCAGTGGAGACAAGAC
ERK1	Mitogen-activated protein kinase 3	CCAATCTGCTTATCAACACCCC	GGCCACATACTCCGTCAGAA
ERK2	Mitogen-activated protein kinase 1	CTACGGCATGGTTTGGTGAG	AGAGGAAGACGAGGAGCAAC
JNK1	c-Jun N-Terminal Protein Kinase 1	TGCTGTGTGGAATCAAGCAC	ATGCACCCCACAGACCATAA
JNK2	c-Jun N-Terminal Protein Kinase 2	ATCGGGCTCCAGAAGTCATC	CATGAACTCTGCGGATGGTG
P38	Mitogen-activated protein kinase 14	GGATGTGTGTGTTCAGTGCA	GAGGACATTAAGCAAGCCGG
YY1	Yin Yang 1	TGCCCCTCTTTGGTAGTGAG	TGCCCACCAACTTAGCAAAC
β-actin	beta-actin	TGGAATCCTGTGGCATC CATGAAAC	TAAAACGCAGCTCAG TAACAGTCCG
U6	snRNA biogenesis phosphodiesterase 1	CTCGCTTCGGCAGCACA	AACGCTTCACGAATTTGCGT
miR-378a-3p	microRNA-378a-3p	ACUGGACUUGGAGUCAGAAGG
miR-378a-5p	microRNA-378a-5p	ACUGGACUUGGAGUCAGAAGG
