# Supplementary material for: Dietary betaine prevents obesity through gut microbiota-drived microRNA-378a family
Source: Gut Microbes. 2021 Feb 8;13(1):1862612. doi: 10.1080/19490976.2020.1862612 (PMC7889173; doi:10.1080/19490976.2020.1862612)
Supplement: Supplemental Material [file KGMI_A_1862612_SM6571.zip › supplementary/Sup Table 2.xlsx]

## Sheet: NCW vs.NCW+B
OTU ID	Taxonomy						Relative abundance (%)		P value*
	Phylum	Class	Order	Family	Genus	Species	NCW	NCW+B	NCW vs.NCW+B
otu51256	p__Bacteroidetes	c__Bacteroidia	o__Bacteroidales	f__S24-7	g__Unclassified_S24-7	s__Unclassified_S24-7	1.2509	6.07446	0.0163092
otu53357	p__Bacteroidetes	c__Bacteroidia	o__Bacteroidales	f__S24-7	g__Unclassified_S24-7	s__Unclassified_S24-7	0.275067	5.53447	0.00394775
otu3491	p__Firmicutes	c__Erysipelotrichi	o__Erysipelotrichales	f__Erysipelotrichaceae	g__Allobaculum	s__Unclassified_Allobaculum	0.0114611	2.42265	0.0308885
otu31118	p__Bacteroidetes	c__Bacteroidia	o__Bacteroidales	f__S24-7	g__Unclassified_S24-7	s__Unclassified_S24-7	0.0147357	2.09347	0.00334562
otu3166	p__Bacteroidetes	c__Bacteroidia	o__Bacteroidales	f__S24-7	g__Unclassified_S24-7	s__Unclassified_S24-7	0.0474818	1.47078	0.00394775
otu55035	p__Firmicutes	c__Erysipelotrichi	o__Erysipelotrichales	f__Erysipelotrichaceae	g__Allobaculum	s__Unclassified_Allobaculum	0.130984	1.27619	0.00388491
otu3012	p__Bacteroidetes	c__Bacteroidia	o__Bacteroidales	f__S24-7	g__Unclassified_S24-7	s__Unclassified_S24-7	0.0261969	1.23403	0.00611748
otu58194	p__Bacteroidetes	c__Bacteroidia	o__Bacteroidales	f__S24-7	g__Unclassified_S24-7	s__Unclassified_S24-7	0.0294715	0.963222	0.00388491
otu30921	p__Firmicutes	c__Erysipelotrichi	o__Erysipelotrichales	f__Erysipelotrichaceae	g__Allobaculum	s__Unclassified_Allobaculum	0.016373	0.820523	0.0277684
otu8729	p__Bacteroidetes	c__Bacteroidia	o__Bacteroidales	f__S24-7	g__Unclassified_S24-7	s__Unclassified_S24-7	0	0.504313	0.002093
otu39184	p__Firmicutes	c__Clostridia	o__Clostridiales	f__Ruminococcaceae	g__Unclassified_Ruminococcaceae	s__Unclassified_Ruminococcaceae	0	0.37783	0.00739713
otu60953	p__Bacteroidetes	c__Bacteroidia	o__Bacteroidales	f__S24-7	g__Unclassified_S24-7	s__Unclassified_S24-7	0	0.351884	0.002093
otu67054	p__Bacteroidetes	c__Bacteroidia	o__Bacteroidales	f__S24-7	g__Unclassified_S24-7	s__Unclassified_S24-7	0	0.340533	0.002093
otu19296	p__Bacteroidetes	c__Bacteroidia	o__Bacteroidales	f__S24-7	g__Unclassified_S24-7	s__Unclassified_S24-7	0	0.272427	0.002093
otu64537	p__Bacteroidetes	c__Bacteroidia	o__Bacteroidales	f__Prevotellaceae	g__Prevotella	s__Unclassified_Prevotella	0	0.214049	0.0222296
otu4254	p__Firmicutes	c__Clostridia	o__Clostridiales	f__Ruminococcaceae	g__Oscillospira	s__Unclassified_Oscillospira	0	0.192969	0.0222296
otu31425	p__Bacteroidetes	c__Bacteroidia	o__Bacteroidales	f__S24-7	g__Unclassified_S24-7	s__Unclassified_S24-7	0	0.191347	0.00739713
otu57165	p__Bacteroidetes	c__Bacteroidia	o__Bacteroidales	f__S24-7	g__Unclassified_S24-7	s__Unclassified_S24-7	0	0.179996	0.002093
otu62458	p__Bacteroidetes	c__Bacteroidia	o__Bacteroidales	f__S24-7	g__Unclassified_S24-7	s__Unclassified_S24-7	0	0.170267	0.002093
otu43454	p__Firmicutes	c__Erysipelotrichi	o__Erysipelotrichales	f__Erysipelotrichaceae	g__Allobaculum	s__Unclassified_Allobaculum	0.00654922	0.145943	0.0200963
otu62327	p__Bacteroidetes	c__Bacteroidia	o__Bacteroidales	f__S24-7	g__Unclassified_S24-7	s__Unclassified_S24-7	0	0.137835	0.00739713
otu39853	p__Bacteroidetes	c__Bacteroidia	o__Bacteroidales	f__S24-7	g__Unclassified_S24-7	s__Unclassified_S24-7	0	0.129727	0.00739713
otu41431	p__Bacteroidetes	c__Bacteroidia	o__Bacteroidales	f__S24-7	g__Unclassified_S24-7	s__Unclassified_S24-7	0.00327461	0.121619	0.00280167
otu46348	p__Bacteroidetes	c__Bacteroidia	o__Bacteroidales	f__S24-7	g__Unclassified_S24-7	s__Unclassified_S24-7	0.00818652	0.116754	0.0055875
otu59791	p__Bacteroidetes	c__Bacteroidia	o__Bacteroidales	f__S24-7	g__Unclassified_S24-7	s__Unclassified_S24-7	0	0.110268	0.0222296
otu19304	p__Firmicutes	c__Clostridia	o__Clostridiales	f__[Mogibacteriaceae]	g__Unclassified_[Mogibacteriaceae]	s__Unclassified_[Mogibacteriaceae]	0	0.107025	0.00739713
otu32750	p__Bacteroidetes	c__Bacteroidia	o__Bacteroidales	f__S24-7	g__Unclassified_S24-7	s__Unclassified_S24-7	0	0.103782	0.002093
otu56786	p__Bacteroidetes	c__Bacteroidia	o__Bacteroidales	f__S24-7	g__Unclassified_S24-7	s__Unclassified_S24-7	0	0.100538	0.002093
otu57269	p__Bacteroidetes	c__Bacteroidia	o__Bacteroidales	f__S24-7	g__Unclassified_S24-7	s__Unclassified_S24-7	0	0.0956736	0.00739713
otu6587	p__Bacteroidetes	c__Bacteroidia	o__Bacteroidales	f__S24-7	g__Unclassified_S24-7	s__Unclassified_S24-7	0	0.0891873	0.00739713
otu43183	p__Bacteroidetes	c__Bacteroidia	o__Bacteroidales	f__S24-7	g__Unclassified_S24-7	s__Unclassified_S24-7	0	0.0794577	0.0222296
otu8532	p__Actinobacteria	c__Coriobacteriia	o__Coriobacteriales	f__Coriobacteriaceae	g__Adlercreutzia	s__Unclassified_Adlercreutzia	0	0.0794577	0.00739713
otu8339	p__Bacteroidetes	c__Bacteroidia	o__Bacteroidales	f__S24-7	g__Unclassified_S24-7	s__Unclassified_S24-7	0	0.074593	0.00739713
otu55533	p__Bacteroidetes	c__Bacteroidia	o__Bacteroidales	f__S24-7	g__Unclassified_S24-7	s__Unclassified_S24-7	0	0.0729714	0.002093
otu50533	p__Bacteroidetes	c__Bacteroidia	o__Bacteroidales	f__S24-7	g__Unclassified_S24-7	s__Unclassified_S24-7	0.00491191	0.0713498	0.0495102
otu39331	p__Bacteroidetes	c__Bacteroidia	o__Bacteroidales	f__S24-7	g__Unclassified_S24-7	s__Unclassified_S24-7	0	0.0713498	0.002093
otu55133	p__Bacteroidetes	c__Bacteroidia	o__Bacteroidales	f__S24-7	g__Unclassified_S24-7	s__Unclassified_S24-7	0	0.0697282	0.0222296
otu40729	p__Bacteroidetes	c__Bacteroidia	o__Bacteroidales	f__S24-7	g__Unclassified_S24-7	s__Unclassified_S24-7	0.0196477	0.066485	0.0161224
otu33801	p__Bacteroidetes	c__Bacteroidia	o__Bacteroidales	f__S24-7	g__Unclassified_S24-7	s__Unclassified_S24-7	0.00327461	0.0632419	0.00476268
otu5217	p__Bacteroidetes	c__Bacteroidia	o__Bacteroidales	f__S24-7	g__Unclassified_S24-7	s__Unclassified_S24-7	0	0.0632419	0.00739713
otu38151	p__Bacteroidetes	c__Bacteroidia	o__Bacteroidales	f__S24-7	g__Unclassified_S24-7	s__Unclassified_S24-7	0	0.0599987	0.00739713
otu4136	p__Bacteroidetes	c__Bacteroidia	o__Bacteroidales	f__S24-7	g__Unclassified_S24-7	s__Unclassified_S24-7	0.00327461	0.0567555	0.00789277
otu67309	p__Bacteroidetes	c__Bacteroidia	o__Bacteroidales	f__S24-7	g__Unclassified_S24-7	s__Unclassified_S24-7	0.0016373	0.0567555	0.0495102
otu69099	p__Bacteroidetes	c__Bacteroidia	o__Bacteroidales	f__S24-7	g__Unclassified_S24-7	s__Unclassified_S24-7	0	0.0567555	0.0222296
otu55258	p__Bacteroidetes	c__Bacteroidia	o__Bacteroidales	f__S24-7	g__Unclassified_S24-7	s__Unclassified_S24-7	0	0.0551339	0.00739713
otu6451	p__Bacteroidetes	c__Bacteroidia	o__Bacteroidales	f__S24-7	g__Unclassified_S24-7	s__Unclassified_S24-7	0	0.0551339	0.002093
otu5092	p__Bacteroidetes	c__Bacteroidia	o__Bacteroidales	f__S24-7	g__Unclassified_S24-7	s__Unclassified_S24-7	0.00327461	0.0535124	0.0495102
otu14106	p__Bacteroidetes	c__Bacteroidia	o__Bacteroidales	f__S24-7	g__Unclassified_S24-7	s__Unclassified_S24-7	0.00327461	0.0518908	0.0495102
otu9819	p__Bacteroidetes	c__Bacteroidia	o__Bacteroidales	f__S24-7	g__Unclassified_S24-7	s__Unclassified_S24-7	0	0.0518908	0.00739713
otu17466	p__Bacteroidetes	c__Bacteroidia	o__Bacteroidales	f__S24-7	g__Unclassified_S24-7	s__Unclassified_S24-7	0	0.0486476	0.002093
otu24603	p__Verrucomicrobia	c__Verrucomicrobiae	o__Verrucomicrobiales	f__Verrucomicrobiaceae	g__Akkermansia	s__Akkermansia_muciniphila	0	0.047026	0.0222296
otu6064	p__Bacteroidetes	c__Bacteroidia	o__Bacteroidales	f__S24-7	g__Unclassified_S24-7	s__Unclassified_S24-7	0	0.047026	0.002093
otu53881	p__Bacteroidetes	c__Bacteroidia	o__Bacteroidales	f__S24-7	g__Unclassified_S24-7	s__Unclassified_S24-7	0	0.0454044	0.002093
otu68858	p__Bacteroidetes	c__Bacteroidia	o__Bacteroidales	f__S24-7	g__Unclassified_S24-7	s__Unclassified_S24-7	0	0.0454044	0.00739713
otu32623	p__Bacteroidetes	c__Bacteroidia	o__Bacteroidales	f__S24-7	g__Unclassified_S24-7	s__Unclassified_S24-7	0	0.0421613	0.0222296
otu68392	p__Bacteroidetes	c__Bacteroidia	o__Bacteroidales	f__S24-7	g__Unclassified_S24-7	s__Unclassified_S24-7	0	0.0421613	0.00739713
otu24569	p__Bacteroidetes	c__Bacteroidia	o__Bacteroidales	f__S24-7	g__Unclassified_S24-7	s__Unclassified_S24-7	0	0.0405397	0.0222296
otu53893	p__Bacteroidetes	c__Bacteroidia	o__Bacteroidales	f__S24-7	g__Unclassified_S24-7	s__Unclassified_S24-7	0	0.0405397	0.002093
otu14380	p__Bacteroidetes	c__Bacteroidia	o__Bacteroidales	f__S24-7	g__Unclassified_S24-7	s__Unclassified_S24-7	0.00491191	0.0389181	0.0200963
otu14217	p__Firmicutes	c__Clostridia	o__Clostridiales	f__Ruminococcaceae	g__Unclassified_Ruminococcaceae	s__Unclassified_Ruminococcaceae	0	0.0389181	0.0222296
otu32969	p__Firmicutes	c__Erysipelotrichi	o__Erysipelotrichales	f__Erysipelotrichaceae	g__Allobaculum	s__Unclassified_Allobaculum	0	0.0389181	0.0222296
otu54667	p__Bacteroidetes	c__Bacteroidia	o__Bacteroidales	f__S24-7	g__Unclassified_S24-7	s__Unclassified_S24-7	0.00327461	0.0372965	0.0495102
otu3950	p__Bacteroidetes	c__Bacteroidia	o__Bacteroidales	f__S24-7	g__Unclassified_S24-7	s__Unclassified_S24-7	0	0.0372965	0.00739713
otu44509	p__Bacteroidetes	c__Bacteroidia	o__Bacteroidales	f__S24-7	g__Unclassified_S24-7	s__Unclassified_S24-7	0	0.0372965	0.00739713
otu50511	p__Bacteroidetes	c__Bacteroidia	o__Bacteroidales	f__S24-7	g__Unclassified_S24-7	s__Unclassified_S24-7	0.00654922	0.0356749	0.0308885
otu13535	p__Bacteroidetes	c__Bacteroidia	o__Bacteroidales	f__S24-7	g__Unclassified_S24-7	s__Unclassified_S24-7	0	0.0356749	0.002093
otu38540	p__Bacteroidetes	c__Bacteroidia	o__Bacteroidales	f__S24-7	g__Unclassified_S24-7	s__Unclassified_S24-7	0	0.0356749	0.0222296
otu4991	p__Bacteroidetes	c__Bacteroidia	o__Bacteroidales	f__S24-7	g__Unclassified_S24-7	s__Unclassified_S24-7	0	0.0356749	0.0222296
otu62267	p__Bacteroidetes	c__Bacteroidia	o__Bacteroidales	f__S24-7	g__Unclassified_S24-7	s__Unclassified_S24-7	0	0.0356749	0.0222296
otu27652	p__Actinobacteria	c__Coriobacteriia	o__Coriobacteriales	f__Coriobacteriaceae	g__Adlercreutzia	s__Unclassified_Adlercreutzia	0	0.0340533	0.00739713
otu68623	p__Bacteroidetes	c__Bacteroidia	o__Bacteroidales	f__S24-7	g__Unclassified_S24-7	s__Unclassified_S24-7	0	0.0340533	0.0222296
otu7910	p__Firmicutes	c__Erysipelotrichi	o__Erysipelotrichales	f__Erysipelotrichaceae	g__Allobaculum	s__Unclassified_Allobaculum	0	0.0340533	0.0222296
otu58996	p__Bacteroidetes	c__Bacteroidia	o__Bacteroidales	f__S24-7	g__Unclassified_S24-7	s__Unclassified_S24-7	0	0.0324317	0.00739713
otu45185	p__Bacteroidetes	c__Bacteroidia	o__Bacteroidales	f__S24-7	g__Unclassified_S24-7	s__Unclassified_S24-7	0	0.027567	0.0222296
otu17560	p__Bacteroidetes	c__Bacteroidia	o__Bacteroidales	f__S24-7	g__Unclassified_S24-7	s__Unclassified_S24-7	0	0.0259454	0.00739713
otu56755	p__Bacteroidetes	c__Bacteroidia	o__Bacteroidales	f__S24-7	g__Unclassified_S24-7	s__Unclassified_S24-7	0	0.0259454	0.00739713
otu6832	p__Bacteroidetes	c__Bacteroidia	o__Bacteroidales	f__S24-7	g__Unclassified_S24-7	s__Unclassified_S24-7	0	0.0259454	0.0222296
otu7499	p__Bacteroidetes	c__Bacteroidia	o__Bacteroidales	f__S24-7	g__Unclassified_S24-7	s__Unclassified_S24-7	0	0.0243238	0.002093
otu27552	p__Firmicutes	c__Clostridia	o__Clostridiales	f__Ruminococcaceae	g__Oscillospira	s__Unclassified_Oscillospira	0	0.0227022	0.0222296
otu8290	p__Actinobacteria	c__Actinobacteria	o__Bifidobacteriales	f__Bifidobacteriaceae	g__Bifidobacterium	s__Bifidobacterium_pseudolongum	0	0.0227022	0.0222296
otu14200	p__Firmicutes	c__Erysipelotrichi	o__Erysipelotrichales	f__Erysipelotrichaceae	g__Allobaculum	s__Unclassified_Allobaculum	0	0.0210806	0.0222296
otu2659	p__Bacteroidetes	c__Bacteroidia	o__Bacteroidales	f__S24-7	g__Unclassified_S24-7	s__Unclassified_S24-7	0	0.0210806	0.0222296
otu24391	p__Bacteroidetes	c__Bacteroidia	o__Bacteroidales	f__S24-7	g__Unclassified_S24-7	s__Unclassified_S24-7	0	0.019459	0.00739713
otu38889	p__Bacteroidetes	c__Bacteroidia	o__Bacteroidales	f__S24-7	g__Unclassified_S24-7	s__Unclassified_S24-7	0	0.019459	0.0222296
otu43494	p__Firmicutes	c__Clostridia	o__Clostridiales	f__Ruminococcaceae	g__Oscillospira	s__Unclassified_Oscillospira	0	0.019459	0.0222296
otu51841	p__Bacteroidetes	c__Bacteroidia	o__Bacteroidales	f__S24-7	g__Unclassified_S24-7	s__Unclassified_S24-7	0	0.019459	0.00739713
otu24725	p__Actinobacteria	c__Coriobacteriia	o__Coriobacteriales	f__Coriobacteriaceae	g__Unclassified_Coriobacteriaceae	s__Unclassified_Coriobacteriaceae	0	0.0178375	0.00739713
otu39440	p__Bacteroidetes	c__Bacteroidia	o__Bacteroidales	f__S24-7	g__Unclassified_S24-7	s__Unclassified_S24-7	0	0.0178375	0.00739713
otu4130	p__Bacteroidetes	c__Bacteroidia	o__Bacteroidales	f__S24-7	g__Unclassified_S24-7	s__Unclassified_S24-7	0	0.0178375	0.00739713
otu49251	p__Bacteroidetes	c__Bacteroidia	o__Bacteroidales	f__S24-7	g__Unclassified_S24-7	s__Unclassified_S24-7	0	0.0178375	0.0222296
otu65031	p__Bacteroidetes	c__Bacteroidia	o__Bacteroidales	f__S24-7	g__Unclassified_S24-7	s__Unclassified_S24-7	0	0.0178375	0.00739713
otu17096	p__Bacteroidetes	c__Bacteroidia	o__Bacteroidales	f__S24-7	g__Unclassified_S24-7	s__Unclassified_S24-7	0	0.0162159	0.0222296
otu35162	p__Bacteroidetes	c__Bacteroidia	o__Bacteroidales	f__S24-7	g__Unclassified_S24-7	s__Unclassified_S24-7	0	0.0162159	0.0222296
otu46323	p__Bacteroidetes	c__Bacteroidia	o__Bacteroidales	f__S24-7	g__Unclassified_S24-7	s__Unclassified_S24-7	0	0.0162159	0.0222296
otu67741	p__Bacteroidetes	c__Bacteroidia	o__Bacteroidales	f__S24-7	g__Unclassified_S24-7	s__Unclassified_S24-7	0	0.0162159	0.0222296
otu987	p__Firmicutes	c__Bacilli	o__Lactobacillales	f__Lactobacillaceae	g__Lactobacillus	s__Unclassified_Lactobacillus	0	0.0162159	0.0222296
otu16522	p__Firmicutes	c__Erysipelotrichi	o__Erysipelotrichales	f__Erysipelotrichaceae	g__Allobaculum	s__Unclassified_Allobaculum	0	0.0145943	0.0222296
otu31796	p__Bacteroidetes	c__Bacteroidia	o__Bacteroidales	f__S24-7	g__Unclassified_S24-7	s__Unclassified_S24-7	0	0.0145943	0.0222296
otu58534	p__Tenericutes	c__Mollicutes	o__RF39	f__Unclassified_RF39	g__Unclassified_RF39	s__Unclassified_RF39	0	0.0145943	0.0222296
otu15391	p__Bacteroidetes	c__Bacteroidia	o__Bacteroidales	f__S24-7	g__Unclassified_S24-7	s__Unclassified_S24-7	0	0.0129727	0.00739713
otu29944	p__Firmicutes	c__Bacilli	o__Lactobacillales	f__Lactobacillaceae	g__Lactobacillus	s__Unclassified_Lactobacillus	0	0.0129727	0.0222296
otu62378	p__Bacteroidetes	c__Bacteroidia	o__Bacteroidales	f__S24-7	g__Unclassified_S24-7	s__Unclassified_S24-7	0	0.0129727	0.0222296
otu8499	p__Bacteroidetes	c__Bacteroidia	o__Bacteroidales	f__S24-7	g__Unclassified_S24-7	s__Unclassified_S24-7	0	0.0129727	0.0222296
otu13340	p__Bacteroidetes	c__Bacteroidia	o__Bacteroidales	f__Unclassified_Bacteroidales	g__Unclassified_Bacteroidales	s__Unclassified_Bacteroidales	0	0.0113511	0.0222296
otu27293	p__Bacteroidetes	c__Bacteroidia	o__Bacteroidales	f__S24-7	g__Unclassified_S24-7	s__Unclassified_S24-7	0	0.0113511	0.0222296
otu30261	p__Firmicutes	c__Clostridia	o__Clostridiales	f__Ruminococcaceae	g__Oscillospira	s__Unclassified_Oscillospira	0	0.0113511	0.0222296
otu32447	p__Bacteroidetes	c__Bacteroidia	o__Bacteroidales	f__S24-7	g__Unclassified_S24-7	s__Unclassified_S24-7	0	0.0113511	0.0222296
otu3622	p__Bacteroidetes	c__Bacteroidia	o__Bacteroidales	f__S24-7	g__Unclassified_S24-7	s__Unclassified_S24-7	0	0.00972952	0.0222296
otu5357	p__Bacteroidetes	c__Bacteroidia	o__Bacteroidales	f__S24-7	g__Unclassified_S24-7	s__Unclassified_S24-7	0	0.00972952	0.0222296
otu64515	p__Bacteroidetes	c__Bacteroidia	o__Bacteroidales	f__S24-7	g__Unclassified_S24-7	s__Unclassified_S24-7	0	0.00972952	0.0222296
otu28247	p__Bacteroidetes	c__Bacteroidia	o__Bacteroidales	f__S24-7	g__Unclassified_S24-7	s__Unclassified_S24-7	0	0.00810793	0.0222296
otu2946	p__Bacteroidetes	c__Bacteroidia	o__Bacteroidales	f__S24-7	g__Unclassified_S24-7	s__Unclassified_S24-7	0	0.00810793	0.0222296
otu38379	p__Bacteroidetes	c__Bacteroidia	o__Bacteroidales	f__S24-7	g__Unclassified_S24-7	s__Unclassified_S24-7	0	0.00810793	0.0222296
otu39031	p__Bacteroidetes	c__Bacteroidia	o__Bacteroidales	f__S24-7	g__Unclassified_S24-7	s__Unclassified_S24-7	0	0.00810793	0.0222296
otu52259	p__Bacteroidetes	c__Bacteroidia	o__Bacteroidales	f__S24-7	g__Unclassified_S24-7	s__Unclassified_S24-7	0	0.00810793	0.0222296
otu38198	p__Firmicutes	c__Erysipelotrichi	o__Erysipelotrichales	f__Erysipelotrichaceae	g__Allobaculum	s__Unclassified_Allobaculum	8.67771	1.50808	0.037373
otu19900	p__Bacteroidetes	c__Bacteroidia	o__Bacteroidales	f__S24-7	g__Unclassified_S24-7	s__Unclassified_S24-7	3.99502	0.287021	0.0104056
otu2374	p__Firmicutes	c__Bacilli	o__Bacillales	f__Staphylococcaceae	g__Staphylococcus	s__Staphylococcus_sciuri	2.31024	0.0389181	0.0249747
otu23038	p__Bacteroidetes	c__Bacteroidia	o__Bacteroidales	f__S24-7	g__Unclassified_S24-7	s__Unclassified_S24-7	1.4965	0.444315	0.0308885
otu44076	p__Firmicutes	c__Erysipelotrichi	o__Erysipelotrichales	f__Erysipelotrichaceae	g__Allobaculum	s__Unclassified_Allobaculum	0.929989	0.0340533	0.0277684
otu23519	p__Firmicutes	c__Clostridia	o__Clostridiales	f__Lachnospiraceae	g__[Ruminococcus]	s__[Ruminococcus]_gnavus	0.895605	0	0.002093
otu2184	p__Bacteroidetes	c__Bacteroidia	o__Bacteroidales	f__S24-7	g__Unclassified_S24-7	s__Unclassified_S24-7	0.875958	0	0.002093
otu11404	p__Bacteroidetes	c__Bacteroidia	o__Bacteroidales	f__S24-7	g__Unclassified_S24-7	s__Unclassified_S24-7	0.646735	0	0.002093
otu18524	p__Firmicutes	c__Bacilli	o__Turicibacterales	f__Turicibacteraceae	g__Turicibacter	s__Unclassified_Turicibacter	0.46172	0.149186	0.0249747
otu33529	p__Bacteroidetes	c__Bacteroidia	o__Bacteroidales	f__S24-7	g__Unclassified_S24-7	s__Unclassified_S24-7	0.456808	0	0.002093
otu59480	p__Bacteroidetes	c__Bacteroidia	o__Bacteroidales	f__S24-7	g__Unclassified_S24-7	s__Unclassified_S24-7	0.451896	0.113511	0.0308885
otu42149	p__Bacteroidetes	c__Bacteroidia	o__Bacteroidales	f__S24-7	g__Unclassified_S24-7	s__Unclassified_S24-7	0.396228	0.147564	0.0249747
otu51661	p__Bacteroidetes	c__Bacteroidia	o__Bacteroidales	f__S24-7	g__Unclassified_S24-7	s__Unclassified_S24-7	0.37658	0.0291886	0.00334562
otu53258	p__Bacteroidetes	c__Bacteroidia	o__Bacteroidales	f__S24-7	g__Unclassified_S24-7	s__Unclassified_S24-7	0.342197	0.0437828	0.00394775
otu23058	p__Bacteroidetes	c__Bacteroidia	o__Bacteroidales	f__S24-7	g__Unclassified_S24-7	s__Unclassified_S24-7	0.311088	0.0210806	0.0277684
otu1476	p__Firmicutes	c__Bacilli	o__Lactobacillales	f__Lactobacillaceae	g__Lactobacillus	s__Unclassified_Lactobacillus	0.297989	0.10216	0.0104056
otu26646	p__Bacteroidetes	c__Bacteroidia	o__Bacteroidales	f__S24-7	g__Unclassified_S24-7	s__Unclassified_S24-7	0.297989	0.094052	0.0102718
otu3112	p__Firmicutes	c__Clostridia	o__Clostridiales	f__Lachnospiraceae	g__[Ruminococcus]	s__Unclassified_[Ruminococcus]	0.293077	0.00162159	0.0495102
otu28142	p__Bacteroidetes	c__Bacteroidia	o__Bacteroidales	f__S24-7	g__Unclassified_S24-7	s__Unclassified_S24-7	0.289803	0.0324317	0.0127533
otu17498	p__Bacteroidetes	c__Bacteroidia	o__Bacteroidales	f__S24-7	g__Unclassified_S24-7	s__Unclassified_S24-7	0.222673	0.00486476	0.00334562
otu55222	p__Bacteroidetes	c__Bacteroidia	o__Bacteroidales	f__S24-7	g__Unclassified_S24-7	s__Unclassified_S24-7	0.2063	0.00810793	0.0200963
otu37502	p__Bacteroidetes	c__Bacteroidia	o__Bacteroidales	f__S24-7	g__Unclassified_S24-7	s__Unclassified_S24-7	0.198114	0.00162159	0.00280167
otu37179	p__Bacteroidetes	c__Bacteroidia	o__Bacteroidales	f__[Odoribacteraceae]	g__Odoribacter	s__Unclassified_Odoribacter	0.186653	0.0340533	0.0102718
otu29962	p__Bacteroidetes	c__Bacteroidia	o__Bacteroidales	f__S24-7	g__Unclassified_S24-7	s__Unclassified_S24-7	0.183378	0.0827009	0.0104056
otu12124	p__Firmicutes	c__Erysipelotrichi	o__Erysipelotrichales	f__Erysipelotrichaceae	g__Allobaculum	s__Unclassified_Allobaculum	0.180103	0	0.0222296
otu42100	p__Bacteroidetes	c__Bacteroidia	o__Bacteroidales	f__Rikenellaceae	g__Unclassified_Rikenellaceae	s__Unclassified_Rikenellaceae	0.178466	0	0.00739713
otu10375	p__Bacteroidetes	c__Bacteroidia	o__Bacteroidales	f__S24-7	g__Unclassified_S24-7	s__Unclassified_S24-7	0.17028	0.0648635	0.0370407
otu19094	p__Bacteroidetes	c__Bacteroidia	o__Bacteroidales	f__S24-7	g__Unclassified_S24-7	s__Unclassified_S24-7	0.16373	0	0.00739713
otu11778	p__Bacteroidetes	c__Bacteroidia	o__Bacteroidales	f__S24-7	g__Unclassified_S24-7	s__Unclassified_S24-7	0.158819	0.0227022	0.0055875
otu11779	p__Firmicutes	c__Clostridia	o__Clostridiales	f__Lachnospiraceae	g__Coprococcus	s__Unclassified_Coprococcus	0.155544	0.00648635	0.0131951
otu19091	p__Bacteroidetes	c__Bacteroidia	o__Bacteroidales	f__Rikenellaceae	g__Unclassified_Rikenellaceae	s__Unclassified_Rikenellaceae	0.152269	0.00972952	0.0326303
otu33260	p__Bacteroidetes	c__Bacteroidia	o__Bacteroidales	f__S24-7	g__Unclassified_S24-7	s__Unclassified_S24-7	0.150632	0.00810793	0.00476268
otu44711	p__Bacteroidetes	c__Bacteroidia	o__Bacteroidales	f__S24-7	g__Unclassified_S24-7	s__Unclassified_S24-7	0.150632	0	0.00739713
otu19925	p__Firmicutes	c__Clostridia	o__Clostridiales	f__Unclassified_Clostridiales	g__Unclassified_Clostridiales	s__Unclassified_Clostridiales	0.148995	0	0.0222296
otu44629	p__Bacteroidetes	c__Bacteroidia	o__Bacteroidales	f__S24-7	g__Unclassified_S24-7	s__Unclassified_S24-7	0.147357	0.0340533	0.0155676
otu393	p__Bacteroidetes	c__Bacteroidia	o__Bacteroidales	f__S24-7	g__Unclassified_S24-7	s__Unclassified_S24-7	0.142445	0.00648635	0.0055875
otu10433	p__Bacteroidetes	c__Bacteroidia	o__Bacteroidales	f__S24-7	g__Unclassified_S24-7	s__Unclassified_S24-7	0.135896	0.00324317	0.00280167
otu32638	p__Firmicutes	c__Clostridia	o__Clostridiales	f__Lachnospiraceae	g__Unclassified_Lachnospiraceae	s__Unclassified_Lachnospiraceae	0.135896	0	0.0222296
otu24516	p__Bacteroidetes	c__Bacteroidia	o__Bacteroidales	f__S24-7	g__Unclassified_S24-7	s__Unclassified_S24-7	0.132622	0.00648635	0.00910593
otu31153	p__Actinobacteria	c__Coriobacteriia	o__Coriobacteriales	f__Coriobacteriaceae	g__Unclassified_Coriobacteriaceae	s__Unclassified_Coriobacteriaceae	0.12771	0.0356749	0.0161224
otu52802	p__Actinobacteria	c__Actinobacteria	o__Actinomycetales	f__Corynebacteriaceae	g__Corynebacterium	s__Corynebacterium_stationis	0.124435	0	0.002093
otu12254	p__Bacteroidetes	c__Bacteroidia	o__Bacteroidales	f__S24-7	g__Unclassified_S24-7	s__Unclassified_S24-7	0.122798	0.0113511	0.00476268
otu40302	p__Bacteroidetes	c__Bacteroidia	o__Bacteroidales	f__S24-7	g__Unclassified_S24-7	s__Unclassified_S24-7	0.121161	0.0145943	0.00910593
otu61892	p__Bacteroidetes	c__Bacteroidia	o__Bacteroidales	f__Rikenellaceae	g__Rikenella	s__Unclassified_Rikenella	0.111337	0	0.00739713
otu8244	p__Bacteroidetes	c__Bacteroidia	o__Bacteroidales	f__S24-7	g__Unclassified_S24-7	s__Unclassified_S24-7	0.109699	0.00648635	0.0131951
otu39180	p__Bacteroidetes	c__Bacteroidia	o__Bacteroidales	f__S24-7	g__Unclassified_S24-7	s__Unclassified_S24-7	0.109699	0	0.002093
otu17455	p__Actinobacteria	c__Actinobacteria	o__Actinomycetales	f__Dermabacteraceae	g__Brachybacterium	s__Brachybacterium_conglomeratum	0.106425	0	0.002093
otu47787	p__Bacteroidetes	c__Bacteroidia	o__Bacteroidales	f__S24-7	g__Unclassified_S24-7	s__Unclassified_S24-7	0.101513	0.0113511	0.0493362
otu7607	p__Bacteroidetes	c__Bacteroidia	o__Bacteroidales	f__S24-7	g__Unclassified_S24-7	s__Unclassified_S24-7	0.101513	0.00162159	0.00280167
otu41221	p__Bacteroidetes	c__Bacteroidia	o__Bacteroidales	f__S24-7	g__Unclassified_S24-7	s__Unclassified_S24-7	0.0998756	0.0372965	0.0308885
otu58413	p__Bacteroidetes	c__Bacteroidia	o__Bacteroidales	f__S24-7	g__Unclassified_S24-7	s__Unclassified_S24-7	0.0982383	0	0.002093
otu63914	p__Bacteroidetes	c__Bacteroidia	o__Bacteroidales	f__S24-7	g__Unclassified_S24-7	s__Unclassified_S24-7	0.096601	0.0210806	0.0277684
otu34915	p__Bacteroidetes	c__Bacteroidia	o__Bacteroidales	f__S24-7	g__Unclassified_S24-7	s__Unclassified_S24-7	0.0867771	0.00648635	0.00476268
otu7722	p__Bacteroidetes	c__Bacteroidia	o__Bacteroidales	f__S24-7	g__Unclassified_S24-7	s__Unclassified_S24-7	0.0867771	0.00162159	0.0131951
otu55914	p__Bacteroidetes	c__Bacteroidia	o__Bacteroidales	f__S24-7	g__Unclassified_S24-7	s__Unclassified_S24-7	0.0851398	0.00972952	0.00789277
otu49231	p__Bacteroidetes	c__Bacteroidia	o__Bacteroidales	f__S24-7	g__Unclassified_S24-7	s__Unclassified_S24-7	0.0851398	0	0.0222296
otu35974	p__Bacteroidetes	c__Bacteroidia	o__Bacteroidales	f__S24-7	g__Unclassified_S24-7	s__Unclassified_S24-7	0.0818652	0.0227022	0.0155676
otu60352	p__Bacteroidetes	c__Bacteroidia	o__Bacteroidales	f__S24-7	g__Unclassified_S24-7	s__Unclassified_S24-7	0.0769533	0.0129727	0.0493362
otu52630	p__Bacteroidetes	c__Bacteroidia	o__Bacteroidales	f__S24-7	g__Unclassified_S24-7	s__Unclassified_S24-7	0.0769533	0.00648635	0.00334562
otu19214	p__Firmicutes	c__Erysipelotrichi	o__Erysipelotrichales	f__Erysipelotrichaceae	g__Allobaculum	s__Unclassified_Allobaculum	0.075316	0.0227022	0.0161224
otu33537	p__Bacteroidetes	c__Bacteroidia	o__Bacteroidales	f__S24-7	g__Unclassified_S24-7	s__Unclassified_S24-7	0.075316	0.00486476	0.0055875
otu63033	p__Bacteroidetes	c__Bacteroidia	o__Bacteroidales	f__S24-7	g__Unclassified_S24-7	s__Unclassified_S24-7	0.0736787	0	0.002093
otu62030	p__Firmicutes	c__Erysipelotrichi	o__Erysipelotrichales	f__Erysipelotrichaceae	g__Allobaculum	s__Unclassified_Allobaculum	0.0720414	0.00162159	0.0131951
otu10144	p__Bacteroidetes	c__Bacteroidia	o__Bacteroidales	f__S24-7	g__Unclassified_S24-7	s__Unclassified_S24-7	0.0720414	0	0.00739713
otu22118	p__Firmicutes	c__Clostridia	o__Clostridiales	f__Peptostreptococcaceae	g__Unclassified_Peptostreptococcaceae	s__Unclassified_Peptostreptococcaceae	0.0720414	0	0.0222296
otu59266	p__Bacteroidetes	c__Bacteroidia	o__Bacteroidales	f__S24-7	g__Unclassified_S24-7	s__Unclassified_S24-7	0.0704041	0	0.002093
otu20398	p__Bacteroidetes	c__Bacteroidia	o__Bacteroidales	f__S24-7	g__Unclassified_S24-7	s__Unclassified_S24-7	0.0704041	0	0.00739713
otu11202	p__Bacteroidetes	c__Bacteroidia	o__Bacteroidales	f__S24-7	g__Unclassified_S24-7	s__Unclassified_S24-7	0.0687668	0.00324317	0.0495102
otu43828	p__Bacteroidetes	c__Bacteroidia	o__Bacteroidales	f__S24-7	g__Unclassified_S24-7	s__Unclassified_S24-7	0.0671295	0.00486476	0.00334562
otu47371	p__Firmicutes	c__Erysipelotrichi	o__Erysipelotrichales	f__Erysipelotrichaceae	g__Allobaculum	s__Unclassified_Allobaculum	0.0622176	0.00648635	0.0210252
otu43462	p__Bacteroidetes	c__Bacteroidia	o__Bacteroidales	f__S24-7	g__Unclassified_S24-7	s__Unclassified_S24-7	0.058943	0.0210806	0.0308885
otu37961	p__Bacteroidetes	c__Bacteroidia	o__Bacteroidales	f__Prevotellaceae	g__Prevotella	s__Unclassified_Prevotella	0.058943	0	0.00739713
otu2319	p__Bacteroidetes	c__Bacteroidia	o__Bacteroidales	f__S24-7	g__Unclassified_S24-7	s__Unclassified_S24-7	0.0556683	0.00324317	0.00476268
otu28558	p__Bacteroidetes	c__Bacteroidia	o__Bacteroidales	f__S24-7	g__Unclassified_S24-7	s__Unclassified_S24-7	0.0556683	0	0.00739713
otu58602	p__Bacteroidetes	c__Bacteroidia	o__Bacteroidales	f__S24-7	g__Unclassified_S24-7	s__Unclassified_S24-7	0.054031	0.00810793	0.00910593
otu856	p__Bacteroidetes	c__Bacteroidia	o__Bacteroidales	f__S24-7	g__Unclassified_S24-7	s__Unclassified_S24-7	0.0507564	0.0145943	0.0155676
otu1574	p__Bacteroidetes	c__Bacteroidia	o__Bacteroidales	f__S24-7	g__Unclassified_S24-7	s__Unclassified_S24-7	0.0507564	0.00810793	0.00910593
otu34688	p__Bacteroidetes	c__Bacteroidia	o__Bacteroidales	f__S24-7	g__Unclassified_S24-7	s__Unclassified_S24-7	0.0507564	0.00486476	0.00280167
otu19406	p__Bacteroidetes	c__Bacteroidia	o__Bacteroidales	f__Unclassified_Bacteroidales	g__Unclassified_Bacteroidales	s__Unclassified_Bacteroidales	0.0507564	0.00324317	0.0131951
otu7436	p__Firmicutes	c__Clostridia	o__Clostridiales	f__Lachnospiraceae	g__Unclassified_Lachnospiraceae	s__Unclassified_Lachnospiraceae	0.0507564	0	0.0222296
otu61634	p__Bacteroidetes	c__Bacteroidia	o__Bacteroidales	f__S24-7	g__Unclassified_S24-7	s__Unclassified_S24-7	0.0507564	0	0.002093
otu63807	p__Bacteroidetes	c__Bacteroidia	o__Bacteroidales	f__S24-7	g__Unclassified_S24-7	s__Unclassified_S24-7	0.0491191	0.00162159	0.0495102
otu28987	p__Bacteroidetes	c__Bacteroidia	o__Bacteroidales	f__S24-7	g__Unclassified_S24-7	s__Unclassified_S24-7	0.0474818	0.00324317	0.0326303
otu19144	p__Bacteroidetes	c__Bacteroidia	o__Bacteroidales	f__S24-7	g__Unclassified_S24-7	s__Unclassified_S24-7	0.0474818	0	0.00739713
otu40910	p__Bacteroidetes	c__Bacteroidia	o__Bacteroidales	f__S24-7	g__Unclassified_S24-7	s__Unclassified_S24-7	0.0458445	0	0.0222296
otu53547	p__Bacteroidetes	c__Bacteroidia	o__Bacteroidales	f__S24-7	g__Unclassified_S24-7	s__Unclassified_S24-7	0.0442072	0	0.00739713
otu13506	p__Bacteroidetes	c__Bacteroidia	o__Bacteroidales	f__S24-7	g__Unclassified_S24-7	s__Unclassified_S24-7	0.0425699	0	0.00739713
otu27341	p__Bacteroidetes	c__Bacteroidia	o__Bacteroidales	f__S24-7	g__Unclassified_S24-7	s__Unclassified_S24-7	0.0409326	0	0.00739713
otu12780	p__Firmicutes	c__Erysipelotrichi	o__Erysipelotrichales	f__Erysipelotrichaceae	g__Allobaculum	s__Unclassified_Allobaculum	0.0409326	0	0.00739713
otu10278	p__Bacteroidetes	c__Bacteroidia	o__Bacteroidales	f__S24-7	g__Unclassified_S24-7	s__Unclassified_S24-7	0.0409326	0	0.0222296
otu29298	p__Bacteroidetes	c__Bacteroidia	o__Bacteroidales	f__S24-7	g__Unclassified_S24-7	s__Unclassified_S24-7	0.0392953	0	0.002093
otu4535	p__Bacteroidetes	c__Bacteroidia	o__Bacteroidales	f__S24-7	g__Unclassified_S24-7	s__Unclassified_S24-7	0.0392953	0	0.00739713
otu498	p__Firmicutes	c__Clostridia	o__Clostridiales	f__Ruminococcaceae	g__Unclassified_Ruminococcaceae	s__Unclassified_Ruminococcaceae	0.037658	0.00972952	0.00369988
otu21103	p__Firmicutes	c__Bacilli	o__Lactobacillales	f__Lactobacillaceae	g__Lactobacillus	s__Unclassified_Lactobacillus	0.037658	0.00648635	0.0144833
otu8157	p__Actinobacteria	c__Actinobacteria	o__Actinomycetales	f__Yaniellaceae	g__Yaniella	s__Unclassified_Yaniella	0.037658	0.00162159	0.0131951
otu24101	p__Firmicutes	c__Erysipelotrichi	o__Erysipelotrichales	f__Erysipelotrichaceae	g__Allobaculum	s__Unclassified_Allobaculum	0.037658	0	0.0222296
otu31807	p__Actinobacteria	c__Actinobacteria	o__Bifidobacteriales	f__Bifidobacteriaceae	g__Bifidobacterium	s__Bifidobacterium_animalis	0.0360207	0.00486476	0.0200963
otu24639	p__Bacteroidetes	c__Bacteroidia	o__Bacteroidales	f__S24-7	g__Unclassified_S24-7	s__Unclassified_S24-7	0.0360207	0.00324317	0.0131951
otu397	p__Firmicutes	c__Erysipelotrichi	o__Erysipelotrichales	f__Erysipelotrichaceae	g__Allobaculum	s__Unclassified_Allobaculum	0.0360207	0	0.0222296
otu59529	p__Bacteroidetes	c__Bacteroidia	o__Bacteroidales	f__S24-7	g__Unclassified_S24-7	s__Unclassified_S24-7	0.0360207	0	0.00739713
otu9175	p__Bacteroidetes	c__Bacteroidia	o__Bacteroidales	f__S24-7	g__Unclassified_S24-7	s__Unclassified_S24-7	0.0360207	0	0.00739713
otu36658	p__Bacteroidetes	c__Bacteroidia	o__Bacteroidales	f__S24-7	g__Unclassified_S24-7	s__Unclassified_S24-7	0.0360207	0	0.0222296
otu9333	p__Firmicutes	c__Erysipelotrichi	o__Erysipelotrichales	f__Erysipelotrichaceae	g__Allobaculum	s__Unclassified_Allobaculum	0.0343834	0.00162159	0.0131951
otu44075	p__Firmicutes	c__Bacilli	o__Lactobacillales	f__Lactobacillaceae	g__Lactobacillus	s__Unclassified_Lactobacillus	0.0327461	0.00324317	0.00334562
otu33987	p__Bacteroidetes	c__Bacteroidia	o__Bacteroidales	f__S24-7	g__Unclassified_S24-7	s__Unclassified_S24-7	0.0327461	0.00162159	0.00280167
otu24597	p__Bacteroidetes	c__Bacteroidia	o__Bacteroidales	f__S24-7	g__Unclassified_S24-7	s__Unclassified_S24-7	0.0327461	0	0.002093
otu5847	p__Bacteroidetes	c__Bacteroidia	o__Bacteroidales	f__S24-7	g__Unclassified_S24-7	s__Unclassified_S24-7	0.0327461	0	0.00739713
otu8679	p__Bacteroidetes	c__Bacteroidia	o__Bacteroidales	f__S24-7	g__Unclassified_S24-7	s__Unclassified_S24-7	0.0311088	0.00324317	0.0495102
otu62129	p__Firmicutes	c__Clostridia	o__Clostridiales	f__Lachnospiraceae	g__Unclassified_Lachnospiraceae	s__Unclassified_Lachnospiraceae	0.0311088	0	0.00739713
otu47897	p__Bacteroidetes	c__Bacteroidia	o__Bacteroidales	f__S24-7	g__Unclassified_S24-7	s__Unclassified_S24-7	0.0311088	0	0.00739713
otu11960	p__Bacteroidetes	c__Bacteroidia	o__Bacteroidales	f__S24-7	g__Unclassified_S24-7	s__Unclassified_S24-7	0.0294715	0.00324317	0.00280167
otu67072	p__Firmicutes	c__Erysipelotrichi	o__Erysipelotrichales	f__Erysipelotrichaceae	g__Allobaculum	s__Unclassified_Allobaculum	0.0294715	0.00162159	0.0495102
otu41786	p__Bacteroidetes	c__Bacteroidia	o__Bacteroidales	f__S24-7	g__Unclassified_S24-7	s__Unclassified_S24-7	0.0278342	0.00324317	0.0495102
otu66125	p__Bacteroidetes	c__Bacteroidia	o__Bacteroidales	f__S24-7	g__Unclassified_S24-7	s__Unclassified_S24-7	0.0278342	0.00162159	0.0495102
otu28739	p__Bacteroidetes	c__Bacteroidia	o__Bacteroidales	f__S24-7	g__Unclassified_S24-7	s__Unclassified_S24-7	0.0278342	0	0.0222296
otu61200	p__Firmicutes	c__Erysipelotrichi	o__Erysipelotrichales	f__Erysipelotrichaceae	g__Allobaculum	s__Unclassified_Allobaculum	0.0278342	0	0.0222296
otu22203	p__Bacteroidetes	c__Bacteroidia	o__Bacteroidales	f__S24-7	g__Unclassified_S24-7	s__Unclassified_S24-7	0.0278342	0	0.0222296
otu60914	p__Bacteroidetes	c__Bacteroidia	o__Bacteroidales	f__S24-7	g__Unclassified_S24-7	s__Unclassified_S24-7	0.0261969	0	0.002093
otu61819	p__Firmicutes	c__Bacilli	o__Lactobacillales	f__Lactobacillaceae	g__Lactobacillus	s__Unclassified_Lactobacillus	0.0261969	0	0.00739713
otu23414	p__Firmicutes	c__Erysipelotrichi	o__Erysipelotrichales	f__Erysipelotrichaceae	g__Allobaculum	s__Unclassified_Allobaculum	0.0261969	0	0.0222296
otu4485	p__Firmicutes	c__Erysipelotrichi	o__Erysipelotrichales	f__Erysipelotrichaceae	g__Allobaculum	s__Unclassified_Allobaculum	0.0245596	0.00162159	0.0495102
otu29297	p__Bacteroidetes	c__Bacteroidia	o__Bacteroidales	f__S24-7	g__Unclassified_S24-7	s__Unclassified_S24-7	0.0245596	0.00162159	0.0495102
otu68599	p__Bacteroidetes	c__Bacteroidia	o__Bacteroidales	f__S24-7	g__Unclassified_S24-7	s__Unclassified_S24-7	0.0245596	0	0.00739713
otu20985	p__Bacteroidetes	c__Bacteroidia	o__Bacteroidales	f__S24-7	g__Unclassified_S24-7	s__Unclassified_S24-7	0.0245596	0	0.0222296
otu10405	p__Bacteroidetes	c__Bacteroidia	o__Bacteroidales	f__S24-7	g__Unclassified_S24-7	s__Unclassified_S24-7	0.0229223	0.0113511	0.0463198
otu17457	p__Bacteroidetes	c__Bacteroidia	o__Bacteroidales	f__S24-7	g__Unclassified_S24-7	s__Unclassified_S24-7	0.0229223	0	0.0222296
otu19605	p__Bacteroidetes	c__Bacteroidia	o__Bacteroidales	f__S24-7	g__Unclassified_S24-7	s__Unclassified_S24-7	0.0229223	0	0.0222296
otu29313	p__Bacteroidetes	c__Bacteroidia	o__Bacteroidales	f__S24-7	g__Unclassified_S24-7	s__Unclassified_S24-7	0.0229223	0	0.0222296
otu35189	p__Bacteroidetes	c__Bacteroidia	o__Bacteroidales	f__S24-7	g__Unclassified_S24-7	s__Unclassified_S24-7	0.021285	0.00324317	0.0495102
otu32978	p__Bacteroidetes	c__Bacteroidia	o__Bacteroidales	f__S24-7	g__Unclassified_S24-7	s__Unclassified_S24-7	0.021285	0.00324317	0.0308885
otu30121	p__Bacteroidetes	c__Bacteroidia	o__Bacteroidales	f__S24-7	g__Unclassified_S24-7	s__Unclassified_S24-7	0.021285	0	0.00739713
otu48149	p__Bacteroidetes	c__Bacteroidia	o__Bacteroidales	f__S24-7	g__Unclassified_S24-7	s__Unclassified_S24-7	0.021285	0	0.0222296
otu58002	p__Bacteroidetes	c__Bacteroidia	o__Bacteroidales	f__S24-7	g__Unclassified_S24-7	s__Unclassified_S24-7	0.0196477	0.00162159	0.0495102
otu39990	p__Bacteroidetes	c__Bacteroidia	o__Bacteroidales	f__S24-7	g__Unclassified_S24-7	s__Unclassified_S24-7	0.0196477	0	0.0222296
otu32568	p__Bacteroidetes	c__Bacteroidia	o__Bacteroidales	f__S24-7	g__Unclassified_S24-7	s__Unclassified_S24-7	0.0196477	0	0.0222296
otu19254	p__Bacteroidetes	c__Bacteroidia	o__Bacteroidales	f__S24-7	g__Unclassified_S24-7	s__Unclassified_S24-7	0.0180103	0.00324317	0.0495102
otu67898	p__Bacteroidetes	c__Bacteroidia	o__Bacteroidales	f__S24-7	g__Unclassified_S24-7	s__Unclassified_S24-7	0.0180103	0.00162159	0.0495102
otu36846	p__Bacteroidetes	c__Bacteroidia	o__Bacteroidales	f__S24-7	g__Unclassified_S24-7	s__Unclassified_S24-7	0.0180103	0	0.0222296
otu43222	p__Bacteroidetes	c__Bacteroidia	o__Bacteroidales	f__S24-7	g__Unclassified_S24-7	s__Unclassified_S24-7	0.0180103	0	0.0222296
otu8888	p__Bacteroidetes	c__Bacteroidia	o__Bacteroidales	f__S24-7	g__Unclassified_S24-7	s__Unclassified_S24-7	0.0180103	0	0.0222296
otu39881	p__Firmicutes	c__Erysipelotrichi	o__Erysipelotrichales	f__Erysipelotrichaceae	g__Allobaculum	s__Unclassified_Allobaculum	0.0180103	0	0.0222296
otu13595	p__Firmicutes	c__Bacilli	o__Lactobacillales	f__Lactobacillaceae	g__Lactobacillus	s__Unclassified_Lactobacillus	0.0180103	0	0.00739713
otu10692	p__Firmicutes	c__Bacilli	o__Lactobacillales	f__Lactobacillaceae	g__Lactobacillus	s__Unclassified_Lactobacillus	0.016373	0.00324317	0.0493362
otu5540	p__Bacteroidetes	c__Bacteroidia	o__Bacteroidales	f__S24-7	g__Unclassified_S24-7	s__Unclassified_S24-7	0.016373	0.00324317	0.0495102
otu42536	p__Bacteroidetes	c__Bacteroidia	o__Bacteroidales	f__S24-7	g__Unclassified_S24-7	s__Unclassified_S24-7	0.016373	0	0.00739713
otu17315	p__Bacteroidetes	c__Bacteroidia	o__Bacteroidales	f__S24-7	g__Unclassified_S24-7	s__Unclassified_S24-7	0.016373	0	0.00739713
otu47807	p__Bacteroidetes	c__Bacteroidia	o__Bacteroidales	f__S24-7	g__Unclassified_S24-7	s__Unclassified_S24-7	0.016373	0	0.0222296
otu32247	p__Actinobacteria	c__Actinobacteria	o__Actinomycetales	f__Brevibacteriaceae	g__Brevibacterium	s__Brevibacterium_aureum	0.016373	0	0.0222296
otu18433	p__Bacteroidetes	c__Bacteroidia	o__Bacteroidales	f__S24-7	g__Unclassified_S24-7	s__Unclassified_S24-7	0.016373	0	0.0222296
otu28467	p__Bacteroidetes	c__Bacteroidia	o__Bacteroidales	f__S24-7	g__Unclassified_S24-7	s__Unclassified_S24-7	0.016373	0	0.00739713
otu61158	p__Bacteroidetes	c__Bacteroidia	o__Bacteroidales	f__S24-7	g__Unclassified_S24-7	s__Unclassified_S24-7	0.016373	0	0.0222296
otu6115	p__Bacteroidetes	c__Bacteroidia	o__Bacteroidales	f__S24-7	g__Unclassified_S24-7	s__Unclassified_S24-7	0.016373	0	0.0222296
otu31767	p__Actinobacteria	c__Coriobacteriia	o__Coriobacteriales	f__Coriobacteriaceae	g__Unclassified_Coriobacteriaceae	s__Unclassified_Coriobacteriaceae	0.0147357	0	0.0222296
otu16864	p__Bacteroidetes	c__Bacteroidia	o__Bacteroidales	f__S24-7	g__Unclassified_S24-7	s__Unclassified_S24-7	0.0147357	0	0.0222296
otu43954	p__Bacteroidetes	c__Bacteroidia	o__Bacteroidales	f__S24-7	g__Unclassified_S24-7	s__Unclassified_S24-7	0.0147357	0	0.0222296
otu29603	p__Bacteroidetes	c__Bacteroidia	o__Bacteroidales	f__Unclassified_Bacteroidales	g__Unclassified_Bacteroidales	s__Unclassified_Bacteroidales	0.0147357	0	0.0222296
otu14562	p__Firmicutes	c__Clostridia	o__Clostridiales	f__Unclassified_Clostridiales	g__Unclassified_Clostridiales	s__Unclassified_Clostridiales	0.0147357	0	0.0222296
otu16264	p__Bacteroidetes	c__Bacteroidia	o__Bacteroidales	f__S24-7	g__Unclassified_S24-7	s__Unclassified_S24-7	0.0130984	0	0.0222296
otu12243	p__Actinobacteria	c__Actinobacteria	o__Bifidobacteriales	f__Bifidobacteriaceae	g__Bifidobacterium	s__Bifidobacterium_animalis	0.0130984	0	0.0222296
otu66046	p__Bacteroidetes	c__Bacteroidia	o__Bacteroidales	f__S24-7	g__Unclassified_S24-7	s__Unclassified_S24-7	0.0130984	0	0.0222296
otu11157	p__Bacteroidetes	c__Bacteroidia	o__Bacteroidales	f__S24-7	g__Unclassified_S24-7	s__Unclassified_S24-7	0.0130984	0	0.0222296
otu62036	p__Bacteroidetes	c__Bacteroidia	o__Bacteroidales	f__S24-7	g__Unclassified_S24-7	s__Unclassified_S24-7	0.0114611	0	0.0222296
otu42929	p__Bacteroidetes	c__Bacteroidia	o__Bacteroidales	f__S24-7	g__Unclassified_S24-7	s__Unclassified_S24-7	0.0114611	0	0.0222296
otu37474	p__Bacteroidetes	c__Bacteroidia	o__Bacteroidales	f__S24-7	g__Unclassified_S24-7	s__Unclassified_S24-7	0.0114611	0	0.0222296
otu34678	p__Firmicutes	c__Erysipelotrichi	o__Erysipelotrichales	f__Erysipelotrichaceae	g__Allobaculum	s__Unclassified_Allobaculum	0.00982383	0	0.0222296
otu29286	p__Bacteroidetes	c__Bacteroidia	o__Bacteroidales	f__S24-7	g__Unclassified_S24-7	s__Unclassified_S24-7	0.00982383	0	0.0222296
otu44811	p__Bacteroidetes	c__Bacteroidia	o__Bacteroidales	f__Rikenellaceae	g__Unclassified_Rikenellaceae	s__Unclassified_Rikenellaceae	0.00982383	0	0.0222296
otu66303	p__Bacteroidetes	c__Bacteroidia	o__Bacteroidales	f__S24-7	g__Unclassified_S24-7	s__Unclassified_S24-7	0.00982383	0	0.0222296
Increased OTUs are shown in red while decreased OTUs are shown in green
*P values were calculated using Tukey's honest significant difference test (HSD). P values < 0.05 were considered statistically significant

## Sheet: NCW vs.HFD
OTU ID	Taxonomy						Relative abundance (%)		P value*
	Phylum	Class	Order	Family	Genus	Species	NCW	HFD	NCW vs.HFD
otu13340	p__Bacteroidetes	c__Bacteroidia	o__Bacteroidales	f__Unclassified_Bacteroidales	g__Unclassified_Bacteroidales	s__Unclassified_Bacteroidales	0	5.95273	0.002093
otu49471	p__Firmicutes	c__Clostridia	o__Clostridiales	f__Unclassified_Clostridiales	g__Unclassified_Clostridiales	s__Unclassified_Clostridiales	0.00327461	1.02224	0.00476268
otu51551	p__Firmicutes	c__Clostridia	o__Clostridiales	f__Ruminococcaceae	g__Unclassified_Ruminococcaceae	s__Unclassified_Ruminococcaceae	0.0458445	0.931081	0.00394775
otu2641	p__Firmicutes	c__Clostridia	o__Clostridiales	f__Unclassified_Clostridiales	g__Unclassified_Clostridiales	s__Unclassified_Clostridiales	0.0245596	0.784582	0.0277684
otu2332	p__Firmicutes	c__Clostridia	o__Clostridiales	f__Unclassified_Clostridiales	g__Unclassified_Clostridiales	s__Unclassified_Clostridiales	0.021285	0.572973	0.0239683
otu67054	p__Bacteroidetes	c__Bacteroidia	o__Bacteroidales	f__S24-7	g__Unclassified_S24-7	s__Unclassified_S24-7	0	0.493212	0.002093
otu32607	p__Firmicutes	c__Clostridia	o__Clostridiales	f__Unclassified_Clostridiales	g__Unclassified_Clostridiales	s__Unclassified_Clostridiales	0.00327461	0.406941	0.0131951
otu31140	p__Firmicutes	c__Clostridia	o__Clostridiales	f__Unclassified_Clostridiales	g__Unclassified_Clostridiales	s__Unclassified_Clostridiales	0.00327461	0.283231	0.0495102
otu24166	p__Bacteroidetes	c__Bacteroidia	o__Bacteroidales	f__S24-7	g__Unclassified_S24-7	s__Unclassified_S24-7	0	0.275092	0.0222296
otu45005	p__Firmicutes	c__Clostridia	o__Clostridiales	f__Unclassified_Clostridiales	g__Unclassified_Clostridiales	s__Unclassified_Clostridiales	0	0.24742	0.0222296
otu48541	p__Firmicutes	c__Clostridia	o__Clostridiales	f__Unclassified_Clostridiales	g__Unclassified_Clostridiales	s__Unclassified_Clostridiales	0.00327461	0.200215	0.0495102
otu2779	p__Firmicutes	c__Bacilli	o__Lactobacillales	f__Lactobacillaceae	g__Lactobacillus	s__Unclassified_Lactobacillus	0.00818652	0.183937	0.0277684
otu35974	p__Bacteroidetes	c__Bacteroidia	o__Bacteroidales	f__S24-7	g__Unclassified_S24-7	s__Unclassified_S24-7	0.0818652	0.175798	0.037373
otu3113	p__Firmicutes	c__Clostridia	o__Clostridiales	f__Unclassified_Clostridiales	g__Unclassified_Clostridiales	s__Unclassified_Clostridiales	0.00654922	0.172543	0.00910593
otu14410	p__Bacteroidetes	c__Bacteroidia	o__Bacteroidales	f__S24-7	g__Unclassified_S24-7	s__Unclassified_S24-7	0	0.172543	0.0222296
otu2752	p__Firmicutes	c__Clostridia	o__Clostridiales	f__Lachnospiraceae	g__Unclassified_Lachnospiraceae	s__Unclassified_Lachnospiraceae	0.00491191	0.170915	0.00789277
otu51617	p__Firmicutes	c__Clostridia	o__Clostridiales	f__Ruminococcaceae	g__Unclassified_Ruminococcaceae	s__Unclassified_Ruminococcaceae	0.016373	0.16766	0.0370407
otu55708	p__Firmicutes	c__Clostridia	o__Clostridiales	f__Ruminococcaceae	g__Oscillospira	s__Unclassified_Oscillospira	0.00818652	0.154637	0.00334562
otu31864	p__Bacteroidetes	c__Bacteroidia	o__Bacteroidales	f__Unclassified_Bacteroidales	g__Unclassified_Bacteroidales	s__Unclassified_Bacteroidales	0	0.146499	0.00739713
otu39184	p__Firmicutes	c__Clostridia	o__Clostridiales	f__Ruminococcaceae	g__Unclassified_Ruminococcaceae	s__Unclassified_Ruminococcaceae	0	0.136732	0.0222296
otu68307	p__Firmicutes	c__Clostridia	o__Clostridiales	f__Unclassified_Clostridiales	g__Unclassified_Clostridiales	s__Unclassified_Clostridiales	0	0.131849	0.002093
otu28420	p__Bacteroidetes	c__Bacteroidia	o__Bacteroidales	f__Unclassified_Bacteroidales	g__Unclassified_Bacteroidales	s__Unclassified_Bacteroidales	0	0.122082	0.00739713
otu33448	p__Firmicutes	c__Clostridia	o__Clostridiales	f__Unclassified_Clostridiales	g__Unclassified_Clostridiales	s__Unclassified_Clostridiales	0.00491191	0.0944103	0.0200963
otu66689	p__Firmicutes	c__Clostridia	o__Clostridiales	f__Unclassified_Clostridiales	g__Unclassified_Clostridiales	s__Unclassified_Clostridiales	0.0016373	0.0944103	0.0495102
otu186	p__Bacteroidetes	c__Bacteroidia	o__Bacteroidales	f__S24-7	g__Unclassified_S24-7	s__Unclassified_S24-7	0.0180103	0.0911547	0.0247217
otu7726	p__Firmicutes	c__Clostridia	o__Clostridiales	f__Lachnospiraceae	g__Unclassified_Lachnospiraceae	s__Unclassified_Lachnospiraceae	0	0.0911547	0.00739713
otu6064	p__Bacteroidetes	c__Bacteroidia	o__Bacteroidales	f__S24-7	g__Unclassified_S24-7	s__Unclassified_S24-7	0	0.089527	0.00739713
otu43849	p__Bacteroidetes	c__Bacteroidia	o__Bacteroidales	f__[Odoribacteraceae]	g__Odoribacter	s__Unclassified_Odoribacter	0	0.0862714	0.0222296
otu24341	p__Firmicutes	c__Clostridia	o__Clostridiales	f__Ruminococcaceae	g__Oscillospira	s__Unclassified_Oscillospira	0.00654922	0.0846437	0.0493362
otu8902	p__Firmicutes	c__Clostridia	o__Clostridiales	f__Unclassified_Clostridiales	g__Unclassified_Clostridiales	s__Unclassified_Clostridiales	0.00491191	0.0813882	0.0200963
otu41694	p__Firmicutes	c__Clostridia	o__Clostridiales	f__Ruminococcaceae	g__Ruminococcus	s__Unclassified_Ruminococcus	0.0016373	0.0813882	0.0210252
otu59201	p__Firmicutes	c__Clostridia	o__Clostridiales	f__Ruminococcaceae	g__Oscillospira	s__Unclassified_Oscillospira	0.00818652	0.0797604	0.0055875
otu1763	p__Firmicutes	c__Clostridia	o__Clostridiales	f__Unclassified_Clostridiales	g__Unclassified_Clostridiales	s__Unclassified_Clostridiales	0.00327461	0.0781326	0.0210252
otu50821	p__Firmicutes	c__Clostridia	o__Clostridiales	f__Lachnospiraceae	g__Coprococcus	s__Unclassified_Coprococcus	0.0016373	0.0765049	0.0131951
otu60623	p__Firmicutes	c__Clostridia	o__Clostridiales	f__Unclassified_Clostridiales	g__Unclassified_Clostridiales	s__Unclassified_Clostridiales	0	0.0748771	0.0222296
otu42212	p__Firmicutes	c__Clostridia	o__Clostridiales	f__Ruminococcaceae	g__Oscillospira	s__Unclassified_Oscillospira	0.00818652	0.0716216	0.0200963
otu49820	p__Firmicutes	c__Clostridia	o__Clostridiales	f__Ruminococcaceae	g__Unclassified_Ruminococcaceae	s__Unclassified_Ruminococcaceae	0	0.0699938	0.00739713
otu66239	p__Firmicutes	c__Clostridia	o__Clostridiales	f__Ruminococcaceae	g__Ruminococcus	s__Unclassified_Ruminococcus	0	0.0667383	0.002093
otu30328	p__Firmicutes	c__Clostridia	o__Clostridiales	f__Ruminococcaceae	g__Oscillospira	s__Unclassified_Oscillospira	0	0.0667383	0.0222296
otu51248	p__Firmicutes	c__Clostridia	o__Clostridiales	f__[Mogibacteriaceae]	g__Unclassified_[Mogibacteriaceae]	s__Unclassified_[Mogibacteriaceae]	0.016373	0.0651105	0.0247217
otu45052	p__Firmicutes	c__Clostridia	o__Clostridiales	f__Ruminococcaceae	g__Oscillospira	s__Unclassified_Oscillospira	0.00491191	0.061855	0.0326303
otu58910	p__Bacteroidetes	c__Bacteroidia	o__Bacteroidales	f__Unclassified_Bacteroidales	g__Unclassified_Bacteroidales	s__Unclassified_Bacteroidales	0	0.0602272	0.0222296
otu38540	p__Bacteroidetes	c__Bacteroidia	o__Bacteroidales	f__S24-7	g__Unclassified_S24-7	s__Unclassified_S24-7	0	0.0585995	0.0222296
otu53877	p__Firmicutes	c__Bacilli	o__Lactobacillales	f__Lactobacillaceae	g__Lactobacillus	s__Unclassified_Lactobacillus	0.00327461	0.0553439	0.0495102
otu27977	p__Firmicutes	c__Clostridia	o__Clostridiales	f__Ruminococcaceae	g__Unclassified_Ruminococcaceae	s__Unclassified_Ruminococcaceae	0.0016373	0.0520884	0.0495102
otu36012	p__Firmicutes	c__Clostridia	o__Clostridiales	f__Unclassified_Clostridiales	g__Unclassified_Clostridiales	s__Unclassified_Clostridiales	0	0.0520884	0.0222296
otu44200	p__Firmicutes	c__Clostridia	o__Clostridiales	f__Unclassified_Clostridiales	g__Unclassified_Clostridiales	s__Unclassified_Clostridiales	0	0.0488329	0.00739713
otu62004	p__Firmicutes	c__Clostridia	o__Clostridiales	f__Unclassified_Clostridiales	g__Unclassified_Clostridiales	s__Unclassified_Clostridiales	0	0.0472051	0.0222296
otu47695	p__Firmicutes	c__Clostridia	o__Clostridiales	f__Unclassified_Clostridiales	g__Unclassified_Clostridiales	s__Unclassified_Clostridiales	0.0327461	0.0455774	0.0463198
otu6133	p__Firmicutes	c__Clostridia	o__Clostridiales	f__Ruminococcaceae	g__Unclassified_Ruminococcaceae	s__Unclassified_Ruminococcaceae	0.00818652	0.0455774	0.0463198
otu26498	p__Firmicutes	c__Clostridia	o__Clostridiales	f__Unclassified_Clostridiales	g__Unclassified_Clostridiales	s__Unclassified_Clostridiales	0.00654922	0.0439496	0.0495102
otu49716	p__Firmicutes	c__Clostridia	o__Clostridiales	f__Unclassified_Clostridiales	g__Unclassified_Clostridiales	s__Unclassified_Clostridiales	0	0.0439496	0.00739713
otu22190	p__Firmicutes	c__Clostridia	o__Clostridiales	f__Ruminococcaceae	g__Unclassified_Ruminococcaceae	s__Unclassified_Ruminococcaceae	0	0.0423218	0.002093
otu61651	p__Firmicutes	c__Clostridia	o__Clostridiales	f__Ruminococcaceae	g__Oscillospira	s__Unclassified_Oscillospira	0	0.0423218	0.002093
otu9201	p__Bacteroidetes	c__Bacteroidia	o__Bacteroidales	f__S24-7	g__Unclassified_S24-7	s__Unclassified_S24-7	0	0.0406941	0.0222296
otu30629	p__Firmicutes	c__Clostridia	o__Clostridiales	f__Ruminococcaceae	g__Oscillospira	s__Unclassified_Oscillospira	0.00818652	0.034183	0.0239683
otu55027	p__Firmicutes	c__Bacilli	o__Lactobacillales	f__Lactobacillaceae	g__Lactobacillus	s__Unclassified_Lactobacillus	0.00327461	0.034183	0.0495102
otu44641	p__Firmicutes	c__Clostridia	o__Clostridiales	f__Lachnospiraceae	g__Unclassified_Lachnospiraceae	s__Unclassified_Lachnospiraceae	0	0.0309275	0.00739713
otu35023	p__Firmicutes	c__Clostridia	o__Clostridiales	f__Ruminococcaceae	g__Oscillospira	s__Unclassified_Oscillospira	0.00327461	0.0292997	0.0493362
otu8374	p__Firmicutes	c__Clostridia	o__Clostridiales	f__Unclassified_Clostridiales	g__Unclassified_Clostridiales	s__Unclassified_Clostridiales	0	0.0292997	0.0222296
otu51659	p__Firmicutes	c__Clostridia	o__Clostridiales	f__Unclassified_Clostridiales	g__Unclassified_Clostridiales	s__Unclassified_Clostridiales	0.0016373	0.027672	0.0131951
otu44246	p__Firmicutes	c__Clostridia	o__Clostridiales	f__Unclassified_Clostridiales	g__Unclassified_Clostridiales	s__Unclassified_Clostridiales	0	0.027672	0.00739713
otu10109	p__Bacteroidetes	c__Bacteroidia	o__Bacteroidales	f__Rikenellaceae	g__Rikenella	s__Unclassified_Rikenella	0	0.027672	0.0222296
otu9257	p__Firmicutes	c__Clostridia	o__Clostridiales	f__Lachnospiraceae	g__Unclassified_Lachnospiraceae	s__Unclassified_Lachnospiraceae	0	0.027672	0.0222296
otu45231	p__Firmicutes	c__Clostridia	o__Clostridiales	f__Lachnospiraceae	g__Unclassified_Lachnospiraceae	s__Unclassified_Lachnospiraceae	0	0.0244164	0.0222296
otu4130	p__Bacteroidetes	c__Bacteroidia	o__Bacteroidales	f__S24-7	g__Unclassified_S24-7	s__Unclassified_S24-7	0	0.0211609	0.00739713
otu20448	p__Firmicutes	c__Bacilli	o__Lactobacillales	f__Lactobacillaceae	g__Lactobacillus	s__Unclassified_Lactobacillus	0	0.0195332	0.0222296
otu32623	p__Bacteroidetes	c__Bacteroidia	o__Bacteroidales	f__S24-7	g__Unclassified_S24-7	s__Unclassified_S24-7	0	0.0195332	0.0222296
otu38151	p__Bacteroidetes	c__Bacteroidia	o__Bacteroidales	f__S24-7	g__Unclassified_S24-7	s__Unclassified_S24-7	0	0.0195332	0.0222296
otu42270	p__Firmicutes	c__Clostridia	o__Clostridiales	f__Ruminococcaceae	g__Oscillospira	s__Unclassified_Oscillospira	0	0.0179054	0.0222296
otu47189	p__Firmicutes	c__Clostridia	o__Clostridiales	f__Lachnospiraceae	g__Unclassified_Lachnospiraceae	s__Unclassified_Lachnospiraceae	0	0.0179054	0.0222296
otu34311	p__Bacteroidetes	c__Bacteroidia	o__Bacteroidales	f__[Odoribacteraceae]	g__Butyricimonas	s__Unclassified_Butyricimonas	0	0.0162776	0.0222296
otu176	p__Firmicutes	c__Clostridia	o__Clostridiales	f__Ruminococcaceae	g__Oscillospira	s__Unclassified_Oscillospira	0	0.0162776	0.0222296
otu48121	p__Firmicutes	c__Clostridia	o__Clostridiales	f__Ruminococcaceae	g__Unclassified_Ruminococcaceae	s__Unclassified_Ruminococcaceae	0	0.0146499	0.0222296
otu16266	p__Firmicutes	c__Clostridia	o__Clostridiales	f__Unclassified_Clostridiales	g__Unclassified_Clostridiales	s__Unclassified_Clostridiales	0	0.0146499	0.0222296
otu42075	p__Firmicutes	c__Clostridia	o__Clostridiales	f__Lachnospiraceae	g__Unclassified_Lachnospiraceae	s__Unclassified_Lachnospiraceae	0	0.0130221	0.0222296
otu34952	p__Firmicutes	c__Clostridia	o__Clostridiales	f__Ruminococcaceae	g__Oscillospira	s__Unclassified_Oscillospira	0	0.0113943	0.0222296
otu13460	p__Firmicutes	c__Clostridia	o__Clostridiales	f__Lachnospiraceae	g__[Ruminococcus]	s__[Ruminococcus]_gnavus	0	0.0113943	0.0222296
otu12076	p__Firmicutes	c__Clostridia	o__Clostridiales	f__Unclassified_Clostridiales	g__Unclassified_Clostridiales	s__Unclassified_Clostridiales	0	0.0113943	0.0222296
otu36855	p__Deferribacteres	c__Deferribacteres	o__Deferribacterales	f__Deferribacteraceae	g__Mucispirillum	s__Mucispirillum_schaedleri	0	0.0113943	0.0222296
otu5114	p__Firmicutes	c__Clostridia	o__Clostridiales	f__Lachnospiraceae	g__Dorea	s__Unclassified_Dorea	0	0.00976658	0.0222296
otu1832	p__Firmicutes	c__Clostridia	o__Clostridiales	f__Unclassified_Clostridiales	g__Unclassified_Clostridiales	s__Unclassified_Clostridiales	0	0.00976658	0.0222296
otu52080	p__Bacteroidetes	c__Bacteroidia	o__Bacteroidales	f__Unclassified_Bacteroidales	g__Unclassified_Bacteroidales	s__Unclassified_Bacteroidales	0	0.00976658	0.0222296
otu13892	p__Bacteroidetes	c__Bacteroidia	o__Bacteroidales	f__S24-7	g__Unclassified_S24-7	s__Unclassified_S24-7	0	0.00651105	0.0222296
otu33112	p__Firmicutes	c__Erysipelotrichi	o__Erysipelotrichales	f__Erysipelotrichaceae	g__Allobaculum	s__Unclassified_Allobaculum	10.9961	0.0765049	0.00789277
otu38198	p__Firmicutes	c__Erysipelotrichi	o__Erysipelotrichales	f__Erysipelotrichaceae	g__Allobaculum	s__Unclassified_Allobaculum	8.67771	1.25338	0.037373
otu15606	p__Firmicutes	c__Bacilli	o__Lactobacillales	f__Lactobacillaceae	g__Lactobacillus	s__Unclassified_Lactobacillus	7.11736	1.40313	0.0104056
otu53595	p__Verrucomicrobia	c__Verrucomicrobiae	o__Verrucomicrobiales	f__Verrucomicrobiaceae	g__Akkermansia	s__Akkermansia_muciniphila	4.97904	0	0.0222296
otu42615	p__Firmicutes	c__Bacilli	o__Lactobacillales	f__Lactobacillaceae	g__Lactobacillus	s__Unclassified_Lactobacillus	4.6745	0.320669	0.0249747
otu2374	p__Firmicutes	c__Bacilli	o__Bacillales	f__Staphylococcaceae	g__Staphylococcus	s__Staphylococcus_sciuri	2.31024	0.0699938	0.0249747
otu3288	p__Actinobacteria	c__Coriobacteriia	o__Coriobacteriales	f__Coriobacteriaceae	g__Unclassified_Coriobacteriaceae	s__Unclassified_Coriobacteriaceae	1.23616	0.0423218	0.00369988
otu44076	p__Firmicutes	c__Erysipelotrichi	o__Erysipelotrichales	f__Erysipelotrichaceae	g__Allobaculum	s__Unclassified_Allobaculum	0.929989	0.00162776	0.0131951
otu11404	p__Bacteroidetes	c__Bacteroidia	o__Bacteroidales	f__S24-7	g__Unclassified_S24-7	s__Unclassified_S24-7	0.646735	0.0130221	0.0055875
otu38914	p__Actinobacteria	c__Actinobacteria	o__Bifidobacteriales	f__Bifidobacteriaceae	g__Bifidobacterium	s__Bifidobacterium_animalis	0.505927	0.00813882	0.00334562
otu18524	p__Firmicutes	c__Bacilli	o__Turicibacterales	f__Turicibacteraceae	g__Turicibacter	s__Unclassified_Turicibacter	0.46172	0.0146499	0.00280167
otu59480	p__Bacteroidetes	c__Bacteroidia	o__Bacteroidales	f__S24-7	g__Unclassified_S24-7	s__Unclassified_S24-7	0.451896	0.128593	0.0247217
otu1476	p__Firmicutes	c__Bacilli	o__Lactobacillales	f__Lactobacillaceae	g__Lactobacillus	s__Unclassified_Lactobacillus	0.297989	0.0406941	0.00987554
otu3112	p__Firmicutes	c__Clostridia	o__Clostridiales	f__Lachnospiraceae	g__[Ruminococcus]	s__Unclassified_[Ruminococcus]	0.293077	0.00325553	0.0495102
otu28142	p__Bacteroidetes	c__Bacteroidia	o__Bacteroidales	f__S24-7	g__Unclassified_S24-7	s__Unclassified_S24-7	0.289803	0.0390663	0.0144833
otu9152	p__Firmicutes	c__Clostridia	o__Clostridiales	f__Unclassified_Clostridiales	g__Unclassified_Clostridiales	s__Unclassified_Clostridiales	0.265243	0.061855	0.0326303
otu37502	p__Bacteroidetes	c__Bacteroidia	o__Bacteroidales	f__S24-7	g__Unclassified_S24-7	s__Unclassified_S24-7	0.198114	0.00976658	0.00910593
otu10375	p__Bacteroidetes	c__Bacteroidia	o__Bacteroidales	f__S24-7	g__Unclassified_S24-7	s__Unclassified_S24-7	0.17028	0.0423218	0.037373
otu19094	p__Bacteroidetes	c__Bacteroidia	o__Bacteroidales	f__S24-7	g__Unclassified_S24-7	s__Unclassified_S24-7	0.16373	0.027672	0.0415959
otu11778	p__Bacteroidetes	c__Bacteroidia	o__Bacteroidales	f__S24-7	g__Unclassified_S24-7	s__Unclassified_S24-7	0.158819	0.0244164	0.0102718
otu11779	p__Firmicutes	c__Clostridia	o__Clostridiales	f__Lachnospiraceae	g__Coprococcus	s__Unclassified_Coprococcus	0.155544	0	0.00739713
otu33260	p__Bacteroidetes	c__Bacteroidia	o__Bacteroidales	f__S24-7	g__Unclassified_S24-7	s__Unclassified_S24-7	0.150632	0.0130221	0.0144833
otu44711	p__Bacteroidetes	c__Bacteroidia	o__Bacteroidales	f__S24-7	g__Unclassified_S24-7	s__Unclassified_S24-7	0.150632	0.00488329	0.0131951
otu44629	p__Bacteroidetes	c__Bacteroidia	o__Bacteroidales	f__S24-7	g__Unclassified_S24-7	s__Unclassified_S24-7	0.147357	0.027672	0.0155676
otu393	p__Bacteroidetes	c__Bacteroidia	o__Bacteroidales	f__S24-7	g__Unclassified_S24-7	s__Unclassified_S24-7	0.142445	0.0374386	0.0360487
otu10433	p__Bacteroidetes	c__Bacteroidia	o__Bacteroidales	f__S24-7	g__Unclassified_S24-7	s__Unclassified_S24-7	0.135896	0.0292997	0.0155676
otu60020	p__Firmicutes	c__Bacilli	o__Lactobacillales	f__Lactobacillaceae	g__Lactobacillus	s__Unclassified_Lactobacillus	0.129347	0.0179054	0.00910593
otu31153	p__Actinobacteria	c__Coriobacteriia	o__Coriobacteriales	f__Coriobacteriaceae	g__Unclassified_Coriobacteriaceae	s__Unclassified_Coriobacteriaceae	0.12771	0	0.002093
otu12254	p__Bacteroidetes	c__Bacteroidia	o__Bacteroidales	f__S24-7	g__Unclassified_S24-7	s__Unclassified_S24-7	0.122798	0.0374386	0.0370407
otu40302	p__Bacteroidetes	c__Bacteroidia	o__Bacteroidales	f__S24-7	g__Unclassified_S24-7	s__Unclassified_S24-7	0.121161	0.0130221	0.00910593
otu39180	p__Bacteroidetes	c__Bacteroidia	o__Bacteroidales	f__S24-7	g__Unclassified_S24-7	s__Unclassified_S24-7	0.109699	0.0162776	0.0155676
otu17455	p__Actinobacteria	c__Actinobacteria	o__Actinomycetales	f__Dermabacteraceae	g__Brachybacterium	s__Brachybacterium_conglomeratum	0.106425	0.0195332	0.0144833
otu7607	p__Bacteroidetes	c__Bacteroidia	o__Bacteroidales	f__S24-7	g__Unclassified_S24-7	s__Unclassified_S24-7	0.101513	0.0244164	0.0340869
otu47787	p__Bacteroidetes	c__Bacteroidia	o__Bacteroidales	f__S24-7	g__Unclassified_S24-7	s__Unclassified_S24-7	0.101513	0.00488329	0.0463198
otu41221	p__Bacteroidetes	c__Bacteroidia	o__Bacteroidales	f__S24-7	g__Unclassified_S24-7	s__Unclassified_S24-7	0.0998756	0.0130221	0.0224867
otu5665	p__Firmicutes	c__Erysipelotrichi	o__Erysipelotrichales	f__Erysipelotrichaceae	g__Allobaculum	s__Unclassified_Allobaculum	0.0884144	0	0.0222296
otu56622	p__Actinobacteria	c__Coriobacteriia	o__Coriobacteriales	f__Coriobacteriaceae	g__Unclassified_Coriobacteriaceae	s__Unclassified_Coriobacteriaceae	0.0884144	0	0.00739713
otu34915	p__Bacteroidetes	c__Bacteroidia	o__Bacteroidales	f__S24-7	g__Unclassified_S24-7	s__Unclassified_S24-7	0.0867771	0.0146499	0.00987554
otu19214	p__Firmicutes	c__Erysipelotrichi	o__Erysipelotrichales	f__Erysipelotrichaceae	g__Allobaculum	s__Unclassified_Allobaculum	0.075316	0.00813882	0.00611748
otu5171	p__Actinobacteria	c__Actinobacteria	o__Bifidobacteriales	f__Bifidobacteriaceae	g__Bifidobacterium	s__Bifidobacterium_animalis	0.075316	0.00162776	0.0131951
otu63033	p__Bacteroidetes	c__Bacteroidia	o__Bacteroidales	f__S24-7	g__Unclassified_S24-7	s__Unclassified_S24-7	0.0736787	0.0227887	0.0155676
otu10144	p__Bacteroidetes	c__Bacteroidia	o__Bacteroidales	f__S24-7	g__Unclassified_S24-7	s__Unclassified_S24-7	0.0720414	0.0130221	0.0463198
otu62030	p__Firmicutes	c__Erysipelotrichi	o__Erysipelotrichales	f__Erysipelotrichaceae	g__Allobaculum	s__Unclassified_Allobaculum	0.0720414	0	0.00739713
otu37456	p__Actinobacteria	c__Coriobacteriia	o__Coriobacteriales	f__Coriobacteriaceae	g__Unclassified_Coriobacteriaceae	s__Unclassified_Coriobacteriaceae	0.0704041	0.00651105	0.00369988
otu20398	p__Bacteroidetes	c__Bacteroidia	o__Bacteroidales	f__S24-7	g__Unclassified_S24-7	s__Unclassified_S24-7	0.0704041	0.00488329	0.0200963
otu59266	p__Bacteroidetes	c__Bacteroidia	o__Bacteroidales	f__S24-7	g__Unclassified_S24-7	s__Unclassified_S24-7	0.0704041	0.00162776	0.00280167
otu51425	p__Actinobacteria	c__Coriobacteriia	o__Coriobacteriales	f__Coriobacteriaceae	g__Unclassified_Coriobacteriaceae	s__Unclassified_Coriobacteriaceae	0.0704041	0	0.002093
otu43828	p__Bacteroidetes	c__Bacteroidia	o__Bacteroidales	f__S24-7	g__Unclassified_S24-7	s__Unclassified_S24-7	0.0671295	0.0146499	0.0239683
otu38103	p__Firmicutes	c__Erysipelotrichi	o__Erysipelotrichales	f__Erysipelotrichaceae	g__Allobaculum	s__Unclassified_Allobaculum	0.0671295	0	0.0222296
otu47371	p__Firmicutes	c__Erysipelotrichi	o__Erysipelotrichales	f__Erysipelotrichaceae	g__Allobaculum	s__Unclassified_Allobaculum	0.0622176	0	0.00739713
otu22443	p__Firmicutes	c__Erysipelotrichi	o__Erysipelotrichales	f__Erysipelotrichaceae	g__Allobaculum	s__Unclassified_Allobaculum	0.0605803	0	0.0222296
otu16290	p__Bacteroidetes	c__Bacteroidia	o__Bacteroidales	f__S24-7	g__Unclassified_S24-7	s__Unclassified_S24-7	0.0605803	0	0.0222296
otu43462	p__Bacteroidetes	c__Bacteroidia	o__Bacteroidales	f__S24-7	g__Unclassified_S24-7	s__Unclassified_S24-7	0.058943	0.0113943	0.0224867
otu2319	p__Bacteroidetes	c__Bacteroidia	o__Bacteroidales	f__S24-7	g__Unclassified_S24-7	s__Unclassified_S24-7	0.0556683	0.00651105	0.00910593
otu23930	p__Firmicutes	c__Bacilli	o__Lactobacillales	f__Lactobacillaceae	g__Lactobacillus	s__Unclassified_Lactobacillus	0.0556683	0	0.0222296
otu58602	p__Bacteroidetes	c__Bacteroidia	o__Bacteroidales	f__S24-7	g__Unclassified_S24-7	s__Unclassified_S24-7	0.054031	0.00976658	0.0161224
otu34688	p__Bacteroidetes	c__Bacteroidia	o__Bacteroidales	f__S24-7	g__Unclassified_S24-7	s__Unclassified_S24-7	0.0507564	0.00651105	0.00334562
otu61634	p__Bacteroidetes	c__Bacteroidia	o__Bacteroidales	f__S24-7	g__Unclassified_S24-7	s__Unclassified_S24-7	0.0507564	0.00651105	0.00789277
otu1574	p__Bacteroidetes	c__Bacteroidia	o__Bacteroidales	f__S24-7	g__Unclassified_S24-7	s__Unclassified_S24-7	0.0507564	0	0.002093
otu63807	p__Bacteroidetes	c__Bacteroidia	o__Bacteroidales	f__S24-7	g__Unclassified_S24-7	s__Unclassified_S24-7	0.0491191	0	0.0222296
otu19144	p__Bacteroidetes	c__Bacteroidia	o__Bacteroidales	f__S24-7	g__Unclassified_S24-7	s__Unclassified_S24-7	0.0474818	0.00651105	0.0493362
otu28987	p__Bacteroidetes	c__Bacteroidia	o__Bacteroidales	f__S24-7	g__Unclassified_S24-7	s__Unclassified_S24-7	0.0474818	0.00162776	0.0131951
otu40910	p__Bacteroidetes	c__Bacteroidia	o__Bacteroidales	f__S24-7	g__Unclassified_S24-7	s__Unclassified_S24-7	0.0458445	0.00162776	0.0495102
otu38276	p__Bacteroidetes	c__Bacteroidia	o__Bacteroidales	f__S24-7	g__Unclassified_S24-7	s__Unclassified_S24-7	0.0409326	0.00488329	0.0463198
otu12780	p__Firmicutes	c__Erysipelotrichi	o__Erysipelotrichales	f__Erysipelotrichaceae	g__Allobaculum	s__Unclassified_Allobaculum	0.0409326	0	0.00739713
otu10278	p__Bacteroidetes	c__Bacteroidia	o__Bacteroidales	f__S24-7	g__Unclassified_S24-7	s__Unclassified_S24-7	0.0409326	0	0.0222296
otu66143	p__Bacteroidetes	c__Bacteroidia	o__Bacteroidales	f__S24-7	g__Unclassified_S24-7	s__Unclassified_S24-7	0.0392953	0.00813882	0.0277684
otu29298	p__Bacteroidetes	c__Bacteroidia	o__Bacteroidales	f__S24-7	g__Unclassified_S24-7	s__Unclassified_S24-7	0.0392953	0.00488329	0.00789277
otu4535	p__Bacteroidetes	c__Bacteroidia	o__Bacteroidales	f__S24-7	g__Unclassified_S24-7	s__Unclassified_S24-7	0.0392953	0.00162776	0.0131951
otu32436	p__Firmicutes	c__Erysipelotrichi	o__Erysipelotrichales	f__Erysipelotrichaceae	g__Allobaculum	s__Unclassified_Allobaculum	0.0392953	0	0.0222296
otu24101	p__Firmicutes	c__Erysipelotrichi	o__Erysipelotrichales	f__Erysipelotrichaceae	g__Allobaculum	s__Unclassified_Allobaculum	0.037658	0.00162776	0.0495102
otu41178	p__Actinobacteria	c__Actinobacteria	o__Bifidobacteriales	f__Bifidobacteriaceae	g__Bifidobacterium	s__Bifidobacterium_animalis	0.037658	0	0.0222296
otu51672	p__Actinobacteria	c__Actinobacteria	o__Bifidobacteriales	f__Bifidobacteriaceae	g__Bifidobacterium	s__Bifidobacterium_animalis	0.037658	0	0.00739713
otu64059	p__Actinobacteria	c__Actinobacteria	o__Bifidobacteriales	f__Bifidobacteriaceae	g__Bifidobacterium	s__Bifidobacterium_animalis	0.037658	0	0.00739713
otu21103	p__Firmicutes	c__Bacilli	o__Lactobacillales	f__Lactobacillaceae	g__Lactobacillus	s__Unclassified_Lactobacillus	0.037658	0	0.002093
otu218	p__Bacteroidetes	c__Bacteroidia	o__Bacteroidales	f__S24-7	g__Unclassified_S24-7	s__Unclassified_S24-7	0.0360207	0.00976658	0.0277684
otu9175	p__Bacteroidetes	c__Bacteroidia	o__Bacteroidales	f__S24-7	g__Unclassified_S24-7	s__Unclassified_S24-7	0.0360207	0.00325553	0.0131951
otu397	p__Firmicutes	c__Erysipelotrichi	o__Erysipelotrichales	f__Erysipelotrichaceae	g__Allobaculum	s__Unclassified_Allobaculum	0.0360207	0	0.0222296
otu31807	p__Actinobacteria	c__Actinobacteria	o__Bifidobacteriales	f__Bifidobacteriaceae	g__Bifidobacterium	s__Bifidobacterium_animalis	0.0360207	0	0.00739713
otu36658	p__Bacteroidetes	c__Bacteroidia	o__Bacteroidales	f__S24-7	g__Unclassified_S24-7	s__Unclassified_S24-7	0.0360207	0	0.0222296
otu9333	p__Firmicutes	c__Erysipelotrichi	o__Erysipelotrichales	f__Erysipelotrichaceae	g__Allobaculum	s__Unclassified_Allobaculum	0.0343834	0	0.00739713
otu24597	p__Bacteroidetes	c__Bacteroidia	o__Bacteroidales	f__S24-7	g__Unclassified_S24-7	s__Unclassified_S24-7	0.0327461	0.00651105	0.0239683
otu44075	p__Firmicutes	c__Bacilli	o__Lactobacillales	f__Lactobacillaceae	g__Lactobacillus	s__Unclassified_Lactobacillus	0.0327461	0.00651105	0.00910593
otu33987	p__Bacteroidetes	c__Bacteroidia	o__Bacteroidales	f__S24-7	g__Unclassified_S24-7	s__Unclassified_S24-7	0.0327461	0.00651105	0.0144833
otu12264	p__Bacteroidetes	c__Bacteroidia	o__Bacteroidales	f__S24-7	g__Unclassified_S24-7	s__Unclassified_S24-7	0.0327461	0.00325553	0.0210252
otu8679	p__Bacteroidetes	c__Bacteroidia	o__Bacteroidales	f__S24-7	g__Unclassified_S24-7	s__Unclassified_S24-7	0.0311088	0.00162776	0.0495102
otu47897	p__Bacteroidetes	c__Bacteroidia	o__Bacteroidales	f__S24-7	g__Unclassified_S24-7	s__Unclassified_S24-7	0.0311088	0.00162776	0.0210252
otu21113	p__Firmicutes	c__Bacilli	o__Lactobacillales	f__Lactobacillaceae	g__Lactobacillus	s__Unclassified_Lactobacillus	0.0311088	0.00162776	0.0495102
otu22622	p__Bacteroidetes	c__Bacteroidia	o__Bacteroidales	f__S24-7	g__Unclassified_S24-7	s__Unclassified_S24-7	0.0294715	0.00325553	0.0210252
otu11960	p__Bacteroidetes	c__Bacteroidia	o__Bacteroidales	f__S24-7	g__Unclassified_S24-7	s__Unclassified_S24-7	0.0294715	0.00162776	0.00280167
otu67072	p__Firmicutes	c__Erysipelotrichi	o__Erysipelotrichales	f__Erysipelotrichaceae	g__Allobaculum	s__Unclassified_Allobaculum	0.0294715	0.00162776	0.0495102
otu18998	p__Bacteroidetes	c__Bacteroidia	o__Bacteroidales	f__S24-7	g__Unclassified_S24-7	s__Unclassified_S24-7	0.0294715	0	0.0222296
otu50814	p__Firmicutes	c__Bacilli	o__Lactobacillales	f__Lactobacillaceae	g__Lactobacillus	s__Unclassified_Lactobacillus	0.0278342	0.00325553	0.0495102
otu66125	p__Bacteroidetes	c__Bacteroidia	o__Bacteroidales	f__S24-7	g__Unclassified_S24-7	s__Unclassified_S24-7	0.0278342	0	0.0222296
otu61200	p__Firmicutes	c__Erysipelotrichi	o__Erysipelotrichales	f__Erysipelotrichaceae	g__Allobaculum	s__Unclassified_Allobaculum	0.0278342	0	0.0222296
otu22203	p__Bacteroidetes	c__Bacteroidia	o__Bacteroidales	f__S24-7	g__Unclassified_S24-7	s__Unclassified_S24-7	0.0278342	0	0.0222296
otu61819	p__Firmicutes	c__Bacilli	o__Lactobacillales	f__Lactobacillaceae	g__Lactobacillus	s__Unclassified_Lactobacillus	0.0261969	0.00488329	0.0200963
otu60914	p__Bacteroidetes	c__Bacteroidia	o__Bacteroidales	f__S24-7	g__Unclassified_S24-7	s__Unclassified_S24-7	0.0261969	0.00162776	0.00280167
otu11529	p__Actinobacteria	c__Actinobacteria	o__Bifidobacteriales	f__Bifidobacteriaceae	g__Bifidobacterium	s__Unclassified_Bifidobacterium	0.0261969	0	0.00739713
otu23414	p__Firmicutes	c__Erysipelotrichi	o__Erysipelotrichales	f__Erysipelotrichaceae	g__Allobaculum	s__Unclassified_Allobaculum	0.0261969	0	0.0222296
otu29297	p__Bacteroidetes	c__Bacteroidia	o__Bacteroidales	f__S24-7	g__Unclassified_S24-7	s__Unclassified_S24-7	0.0245596	0.00162776	0.0495102
otu57679	p__Actinobacteria	c__Actinobacteria	o__Bifidobacteriales	f__Bifidobacteriaceae	g__Bifidobacterium	s__Bifidobacterium_animalis	0.0245596	0	0.0222296
otu26330	p__Firmicutes	c__Bacilli	o__Lactobacillales	f__Lactobacillaceae	g__Lactobacillus	s__Unclassified_Lactobacillus	0.0245596	0	0.0222296
otu29313	p__Bacteroidetes	c__Bacteroidia	o__Bacteroidales	f__S24-7	g__Unclassified_S24-7	s__Unclassified_S24-7	0.0229223	0	0.0222296
otu30121	p__Bacteroidetes	c__Bacteroidia	o__Bacteroidales	f__S24-7	g__Unclassified_S24-7	s__Unclassified_S24-7	0.021285	0.00325553	0.0200963
otu33436	p__Bacteroidetes	c__Bacteroidia	o__Bacteroidales	f__S24-7	g__Unclassified_S24-7	s__Unclassified_S24-7	0.021285	0.00162776	0.0131951
otu5130	p__Firmicutes	c__Bacilli	o__Lactobacillales	f__Lactobacillaceae	g__Lactobacillus	s__Unclassified_Lactobacillus	0.021285	0	0.0222296
otu65618	p__Bacteroidetes	c__Bacteroidia	o__Bacteroidales	f__S24-7	g__Unclassified_S24-7	s__Unclassified_S24-7	0.0196477	0.00325553	0.0495102
otu32568	p__Bacteroidetes	c__Bacteroidia	o__Bacteroidales	f__S24-7	g__Unclassified_S24-7	s__Unclassified_S24-7	0.0196477	0.00162776	0.0495102
otu24908	p__Actinobacteria	c__Coriobacteriia	o__Coriobacteriales	f__Coriobacteriaceae	g__Adlercreutzia	s__Unclassified_Adlercreutzia	0.0196477	0	0.0222296
otu18073	p__Firmicutes	c__Bacilli	o__Lactobacillales	f__Lactobacillaceae	g__Lactobacillus	s__Unclassified_Lactobacillus	0.0196477	0	0.0222296
otu36846	p__Bacteroidetes	c__Bacteroidia	o__Bacteroidales	f__S24-7	g__Unclassified_S24-7	s__Unclassified_S24-7	0.0180103	0	0.0222296
otu39881	p__Firmicutes	c__Erysipelotrichi	o__Erysipelotrichales	f__Erysipelotrichaceae	g__Allobaculum	s__Unclassified_Allobaculum	0.0180103	0	0.0222296
otu13595	p__Firmicutes	c__Bacilli	o__Lactobacillales	f__Lactobacillaceae	g__Lactobacillus	s__Unclassified_Lactobacillus	0.0180103	0	0.00739713
otu17315	p__Bacteroidetes	c__Bacteroidia	o__Bacteroidales	f__S24-7	g__Unclassified_S24-7	s__Unclassified_S24-7	0.016373	0.00325553	0.0131951
otu42536	p__Bacteroidetes	c__Bacteroidia	o__Bacteroidales	f__S24-7	g__Unclassified_S24-7	s__Unclassified_S24-7	0.016373	0	0.00739713
otu5540	p__Bacteroidetes	c__Bacteroidia	o__Bacteroidales	f__S24-7	g__Unclassified_S24-7	s__Unclassified_S24-7	0.016373	0	0.0222296
otu29496	p__Bacteroidetes	c__Bacteroidia	o__Bacteroidales	f__S24-7	g__Unclassified_S24-7	s__Unclassified_S24-7	0.016373	0	0.0222296
otu32247	p__Actinobacteria	c__Actinobacteria	o__Actinomycetales	f__Brevibacteriaceae	g__Brevibacterium	s__Brevibacterium_aureum	0.016373	0	0.0222296
otu61158	p__Bacteroidetes	c__Bacteroidia	o__Bacteroidales	f__S24-7	g__Unclassified_S24-7	s__Unclassified_S24-7	0.016373	0	0.0222296
otu5173	p__Bacteroidetes	c__Bacteroidia	o__Bacteroidales	f__S24-7	g__Unclassified_S24-7	s__Unclassified_S24-7	0.0147357	0.00162776	0.0495102
otu16264	p__Bacteroidetes	c__Bacteroidia	o__Bacteroidales	f__S24-7	g__Unclassified_S24-7	s__Unclassified_S24-7	0.0130984	0	0.0222296
otu29753	p__Firmicutes	c__Bacilli	o__Lactobacillales	f__Lactobacillaceae	g__Lactobacillus	s__Unclassified_Lactobacillus	0.0130984	0	0.0222296
otu12243	p__Actinobacteria	c__Actinobacteria	o__Bifidobacteriales	f__Bifidobacteriaceae	g__Bifidobacterium	s__Bifidobacterium_animalis	0.0130984	0	0.0222296
otu51367	p__Actinobacteria	c__Actinobacteria	o__Bifidobacteriales	f__Bifidobacteriaceae	g__Bifidobacterium	s__Bifidobacterium_animalis	0.0130984	0	0.0222296
otu54495	p__Bacteroidetes	c__Bacteroidia	o__Bacteroidales	f__S24-7	g__Unclassified_S24-7	s__Unclassified_S24-7	0.0114611	0.00162776	0.0495102
otu62036	p__Bacteroidetes	c__Bacteroidia	o__Bacteroidales	f__S24-7	g__Unclassified_S24-7	s__Unclassified_S24-7	0.0114611	0	0.0222296
otu37474	p__Bacteroidetes	c__Bacteroidia	o__Bacteroidales	f__S24-7	g__Unclassified_S24-7	s__Unclassified_S24-7	0.0114611	0	0.0222296
otu34678	p__Firmicutes	c__Erysipelotrichi	o__Erysipelotrichales	f__Erysipelotrichaceae	g__Allobaculum	s__Unclassified_Allobaculum	0.00982383	0	0.0222296
otu29286	p__Bacteroidetes	c__Bacteroidia	o__Bacteroidales	f__S24-7	g__Unclassified_S24-7	s__Unclassified_S24-7	0.00982383	0	0.0222296
otu44811	p__Bacteroidetes	c__Bacteroidia	o__Bacteroidales	f__Rikenellaceae	g__Unclassified_Rikenellaceae	s__Unclassified_Rikenellaceae	0.00982383	0	0.0222296
Increased OTUs are shown in red while decreased OTUs are shown in green
*P values were calculated using Tukey's honest significant difference test (HSD). P values < 0.05 were considered statistically significant

## Sheet: HFD vs.HFD+B
OTU ID	Taxonomy						Relative abundance (%)		P value*
	Phylum	Class	Order	Family	Genus	Species	HFD	HFD+B	HFD vs.HFD+B
otu53595	p__Verrucomicrobia	c__Verrucomicrobiae	o__Verrucomicrobiales	f__Verrucomicrobiaceae	g__Akkermansia	s__Akkermansia_muciniphila	0	5.12484	0.00739713
otu31118	p__Bacteroidetes	c__Bacteroidia	o__Bacteroidales	f__S24-7	g__Unclassified_S24-7	s__Unclassified_S24-7	0.159521	2.66356	0.0249747
otu21287	p__Bacteroidetes	c__Bacteroidia	o__Bacteroidales	f__Prevotellaceae	g__Prevotella	s__Prevotella_copri	0.0667383	1.50816	0.0055875
otu9900	p__Bacteroidetes	c__Bacteroidia	o__Bacteroidales	f__Bacteroidaceae	g__Bacteroides	s__Unclassified_Bacteroides	0.027672	0.96283	0.00394775
otu35407	p__Tenericutes	c__Mollicutes	o__RF39	f__Unclassified_RF39	g__Unclassified_RF39	s__Unclassified_RF39	0.0146499	0.796155	0.0155676
otu62287	p__Bacteroidetes	c__Bacteroidia	o__Bacteroidales	f__Prevotellaceae	g__Unclassified_Prevotellaceae	s__Unclassified_Prevotellaceae	0.00162776	0.584171	0.0495102
otu9182	p__Bacteroidetes	c__Bacteroidia	o__Bacteroidales	f__Bacteroidaceae	g__Bacteroides	s__Unclassified_Bacteroides	0	0.498406	0.002093
otu13276	p__Bacteroidetes	c__Bacteroidia	o__Bacteroidales	f__Prevotellaceae	g__Prevotella	s__Unclassified_Prevotella	0.0309275	0.307458	0.0277684
otu18718	p__Firmicutes	c__Clostridia	o__Clostridiales	f__Lachnospiraceae	g__[Ruminococcus]	s__[Ruminococcus]_gnavus	0.00813882	0.265385	0.0308885
otu58901	p__Bacteroidetes	c__Bacteroidia	o__Bacteroidales	f__S24-7	g__Unclassified_S24-7	s__Unclassified_S24-7	0.0569717	0.26053	0.0224867
otu57048	p__Firmicutes	c__Bacilli	o__Lactobacillales	f__Lactobacillaceae	g__Lactobacillus	s__Unclassified_Lactobacillus	0.0358108	0.197421	0.0415959
otu19093	p__Bacteroidetes	c__Bacteroidia	o__Bacteroidales	f__S24-7	g__Unclassified_S24-7	s__Unclassified_S24-7	0.0179054	0.178002	0.0224867
otu67998	p__Bacteroidetes	c__Bacteroidia	o__Bacteroidales	f__Bacteroidaceae	g__Bacteroides	s__Unclassified_Bacteroides	0	0.168293	0.00739713
otu24569	p__Bacteroidetes	c__Bacteroidia	o__Bacteroidales	f__S24-7	g__Unclassified_S24-7	s__Unclassified_S24-7	0	0.163438	0.00739713
otu345	p__Bacteroidetes	c__Flavobacteriia	o__Flavobacteriales	f__Flavobacteriaceae	g__Unclassified_Flavobacteriaceae	s__Unclassified_Flavobacteriaceae	0	0.155347	0.0222296
otu44748	p__Firmicutes	c__Clostridia	o__Clostridiales	f__Lachnospiraceae	g__Dorea	s__Unclassified_Dorea	0.00651105	0.0857647	0.0308885
otu27664	p__Bacteroidetes	c__Bacteroidia	o__Bacteroidales	f__Prevotellaceae	g__Prevotella	s__Prevotella_copri	0	0.0631099	0.002093
otu44349	p__Bacteroidetes	c__Bacteroidia	o__Bacteroidales	f__S24-7	g__Unclassified_S24-7	s__Unclassified_S24-7	0.00162776	0.0614917	0.0210252
otu16272	p__Bacteroidetes	c__Bacteroidia	o__Bacteroidales	f__S24-7	g__Unclassified_S24-7	s__Unclassified_S24-7	0	0.0614917	0.0222296
otu27884	p__Bacteroidetes	c__Bacteroidia	o__Bacteroidales	f__S24-7	g__Unclassified_S24-7	s__Unclassified_S24-7	0.00162776	0.0598735	0.0131951
otu67897	p__Bacteroidetes	c__Bacteroidia	o__Bacteroidales	f__S24-7	g__Unclassified_S24-7	s__Unclassified_S24-7	0.00325553	0.0517824	0.0055875
otu29861	p__Bacteroidetes	c__Bacteroidia	o__Bacteroidales	f__S24-7	g__Unclassified_S24-7	s__Unclassified_S24-7	0	0.0501642	0.0222296
otu13216	p__Bacteroidetes	c__Bacteroidia	o__Bacteroidales	f__Prevotellaceae	g__Unclassified_Prevotellaceae	s__Unclassified_Prevotellaceae	0	0.048546	0.00739713
otu19050	p__Firmicutes	c__Clostridia	o__Clostridiales	f__Ruminococcaceae	g__Oscillospira	s__Unclassified_Oscillospira	0.00976658	0.0388368	0.0493362
otu40588	p__Bacteroidetes	c__Bacteroidia	o__Bacteroidales	f__Bacteroidaceae	g__Bacteroides	s__Bacteroides_uniformis	0	0.0388368	0.0222296
otu51846	p__Firmicutes	c__Clostridia	o__Clostridiales	f__Unclassified_Clostridiales	g__Unclassified_Clostridiales	s__Unclassified_Clostridiales	0	0.0339822	0.0222296
otu60953	p__Bacteroidetes	c__Bacteroidia	o__Bacteroidales	f__S24-7	g__Unclassified_S24-7	s__Unclassified_S24-7	0	0.0307458	0.0222296
otu17315	p__Bacteroidetes	c__Bacteroidia	o__Bacteroidales	f__S24-7	g__Unclassified_S24-7	s__Unclassified_S24-7	0.00325553	0.0291276	0.00789277
otu43183	p__Bacteroidetes	c__Bacteroidia	o__Bacteroidales	f__S24-7	g__Unclassified_S24-7	s__Unclassified_S24-7	0.00162776	0.0258912	0.0495102
otu23107	p__Firmicutes	c__Erysipelotrichi	o__Erysipelotrichales	f__Erysipelotrichaceae	g__Unclassified_Erysipelotrichaceae	s__Unclassified_Erysipelotrichaceae	0.00162776	0.0210366	0.0495102
otu65009	p__Actinobacteria	c__Actinobacteria	o__Bifidobacteriales	f__Bifidobacteriaceae	g__Bifidobacterium	s__Bifidobacterium_pseudolongum	0	0.0210366	0.0222296
otu29362	p__Firmicutes	c__Clostridia	o__Clostridiales	f__Unclassified_Clostridiales	g__Unclassified_Clostridiales	s__Unclassified_Clostridiales	0	0.0210366	0.0222296
otu22006	p__Firmicutes	c__Clostridia	o__Clostridiales	f__Christensenellaceae	g__Unclassified_Christensenellaceae	s__Unclassified_Christensenellaceae	0.00162776	0.0178002	0.0495102
otu31153	p__Actinobacteria	c__Coriobacteriia	o__Coriobacteriales	f__Coriobacteriaceae	g__Unclassified_Coriobacteriaceae	s__Unclassified_Coriobacteriaceae	0	0.0178002	0.0222296
otu30261	p__Firmicutes	c__Clostridia	o__Clostridiales	f__Ruminococcaceae	g__Oscillospira	s__Unclassified_Oscillospira	0.00162776	0.016182	0.0495102
otu51394	p__Firmicutes	c__Clostridia	o__Clostridiales	f__Lachnospiraceae	g__[Ruminococcus]	s__[Ruminococcus]_gnavus	0.00162776	0.0145638	0.0493362
otu67725	p__Firmicutes	c__Clostridia	o__Clostridiales	f__Unclassified_Clostridiales	g__Unclassified_Clostridiales	s__Unclassified_Clostridiales	0	0.0129456	0.0222296
otu64231	p__Bacteroidetes	c__Bacteroidia	o__Bacteroidales	f__Prevotellaceae	g__Prevotella	s__Prevotella_copri	0	0.00809101	0.0222296
otu13340	p__Bacteroidetes	c__Bacteroidia	o__Bacteroidales	f__Unclassified_Bacteroidales	g__Unclassified_Bacteroidales	s__Unclassified_Bacteroidales	5.95273	1.48065	0.0340869
otu39839	p__Proteobacteria	c__Deltaproteobacteria	o__Desulfovibrionales	f__Desulfovibrionaceae	g__Desulfovibrio	s__Desulfovibrio_C21_c20	1.93378	0.0275094	0.0155676
otu63920	p__Firmicutes	c__Clostridia	o__Clostridiales	f__Unclassified_Clostridiales	g__Unclassified_Clostridiales	s__Unclassified_Clostridiales	0.745516	0.00647281	0.00334562
otu48669	p__Firmicutes	c__Clostridia	o__Clostridiales	f__Unclassified_Clostridiales	g__Unclassified_Clostridiales	s__Unclassified_Clostridiales	0.680405	0.0857647	0.0463198
otu26646	p__Bacteroidetes	c__Bacteroidia	o__Bacteroidales	f__S24-7	g__Unclassified_S24-7	s__Unclassified_S24-7	0.665755	0.150493	0.0249747
otu23038	p__Bacteroidetes	c__Bacteroidia	o__Bacteroidales	f__S24-7	g__Unclassified_S24-7	s__Unclassified_S24-7	0.559951	0.00809101	0.0308885
otu33529	p__Bacteroidetes	c__Bacteroidia	o__Bacteroidales	f__S24-7	g__Unclassified_S24-7	s__Unclassified_S24-7	0.345086	0	0.0222296
otu7436	p__Firmicutes	c__Clostridia	o__Clostridiales	f__Lachnospiraceae	g__Unclassified_Lachnospiraceae	s__Unclassified_Lachnospiraceae	0.29137	0	0.002093
otu51661	p__Bacteroidetes	c__Bacteroidia	o__Bacteroidales	f__S24-7	g__Unclassified_S24-7	s__Unclassified_S24-7	0.221376	0	0.00739713
otu48541	p__Firmicutes	c__Clostridia	o__Clostridiales	f__Unclassified_Clostridiales	g__Unclassified_Clostridiales	s__Unclassified_Clostridiales	0.200215	0	0.0222296
otu2752	p__Firmicutes	c__Clostridia	o__Clostridiales	f__Lachnospiraceae	g__Unclassified_Lachnospiraceae	s__Unclassified_Lachnospiraceae	0.170915	0.016182	0.0239683
otu6956	p__Firmicutes	c__Clostridia	o__Clostridiales	f__Unclassified_Clostridiales	g__Unclassified_Clostridiales	s__Unclassified_Clostridiales	0.157893	0.0048546	0.0308885
otu42100	p__Bacteroidetes	c__Bacteroidia	o__Bacteroidales	f__Rikenellaceae	g__Unclassified_Rikenellaceae	s__Unclassified_Rikenellaceae	0.149754	0.0129456	0.0463198
otu23519	p__Firmicutes	c__Clostridia	o__Clostridiales	f__Lachnospiraceae	g__[Ruminococcus]	s__[Ruminococcus]_gnavus	0.144871	0.0016182	0.00280167
otu59480	p__Bacteroidetes	c__Bacteroidia	o__Bacteroidales	f__S24-7	g__Unclassified_S24-7	s__Unclassified_S24-7	0.128593	0.0016182	0.0495102
otu33448	p__Firmicutes	c__Clostridia	o__Clostridiales	f__Unclassified_Clostridiales	g__Unclassified_Clostridiales	s__Unclassified_Clostridiales	0.0944103	0.0016182	0.0131951
otu7726	p__Firmicutes	c__Clostridia	o__Clostridiales	f__Lachnospiraceae	g__Unclassified_Lachnospiraceae	s__Unclassified_Lachnospiraceae	0.0911547	0.0032364	0.0200963
otu59201	p__Firmicutes	c__Clostridia	o__Clostridiales	f__Ruminococcaceae	g__Oscillospira	s__Unclassified_Oscillospira	0.0797604	0.0226548	0.0102718
otu1763	p__Firmicutes	c__Clostridia	o__Clostridiales	f__Unclassified_Clostridiales	g__Unclassified_Clostridiales	s__Unclassified_Clostridiales	0.0781326	0	0.00739713
otu49231	p__Bacteroidetes	c__Bacteroidia	o__Bacteroidales	f__S24-7	g__Unclassified_S24-7	s__Unclassified_S24-7	0.0553439	0	0.0222296
otu62004	p__Firmicutes	c__Clostridia	o__Clostridiales	f__Unclassified_Clostridiales	g__Unclassified_Clostridiales	s__Unclassified_Clostridiales	0.0472051	0	0.0222296
otu49716	p__Firmicutes	c__Clostridia	o__Clostridiales	f__Unclassified_Clostridiales	g__Unclassified_Clostridiales	s__Unclassified_Clostridiales	0.0439496	0.0048546	0.0463198
otu26498	p__Firmicutes	c__Clostridia	o__Clostridiales	f__Unclassified_Clostridiales	g__Unclassified_Clostridiales	s__Unclassified_Clostridiales	0.0439496	0	0.0222296
otu14562	p__Firmicutes	c__Clostridia	o__Clostridiales	f__Unclassified_Clostridiales	g__Unclassified_Clostridiales	s__Unclassified_Clostridiales	0.0423218	0.0016182	0.0131951
otu62654	p__Firmicutes	c__Erysipelotrichi	o__Erysipelotrichales	f__Erysipelotrichaceae	g__Unclassified_Erysipelotrichaceae	s__Unclassified_Erysipelotrichaceae	0.0423218	0	0.0222296
otu57160	p__Firmicutes	c__Clostridia	o__Clostridiales	f__Unclassified_Clostridiales	g__Unclassified_Clostridiales	s__Unclassified_Clostridiales	0.0390663	0	0.0222296
otu62129	p__Firmicutes	c__Clostridia	o__Clostridiales	f__Lachnospiraceae	g__Unclassified_Lachnospiraceae	s__Unclassified_Lachnospiraceae	0.0309275	0	0.00739713
otu45884	p__Firmicutes	c__Clostridia	o__Clostridiales	f__Lachnospiraceae	g__Unclassified_Lachnospiraceae	s__Unclassified_Lachnospiraceae	0.0292997	0	0.00739713
otu44246	p__Firmicutes	c__Clostridia	o__Clostridiales	f__Unclassified_Clostridiales	g__Unclassified_Clostridiales	s__Unclassified_Clostridiales	0.027672	0.0048546	0.0493362
otu50979	p__Firmicutes	c__Clostridia	o__Clostridiales	f__Lachnospiraceae	g__Unclassified_Lachnospiraceae	s__Unclassified_Lachnospiraceae	0.027672	0	0.00739713
otu10109	p__Bacteroidetes	c__Bacteroidia	o__Bacteroidales	f__Rikenellaceae	g__Rikenella	s__Unclassified_Rikenella	0.027672	0	0.0222296
otu60352	p__Bacteroidetes	c__Bacteroidia	o__Bacteroidales	f__S24-7	g__Unclassified_S24-7	s__Unclassified_S24-7	0.0244164	0	0.0222296
otu45231	p__Firmicutes	c__Clostridia	o__Clostridiales	f__Lachnospiraceae	g__Unclassified_Lachnospiraceae	s__Unclassified_Lachnospiraceae	0.0244164	0	0.0222296
otu32623	p__Bacteroidetes	c__Bacteroidia	o__Bacteroidales	f__S24-7	g__Unclassified_S24-7	s__Unclassified_S24-7	0.0195332	0.0016182	0.0495102
otu68599	p__Bacteroidetes	c__Bacteroidia	o__Bacteroidales	f__S24-7	g__Unclassified_S24-7	s__Unclassified_S24-7	0.0195332	0	0.0222296
otu47189	p__Firmicutes	c__Clostridia	o__Clostridiales	f__Lachnospiraceae	g__Unclassified_Lachnospiraceae	s__Unclassified_Lachnospiraceae	0.0179054	0.0016182	0.0495102
otu42270	p__Firmicutes	c__Clostridia	o__Clostridiales	f__Ruminococcaceae	g__Oscillospira	s__Unclassified_Oscillospira	0.0179054	0	0.0222296
otu34952	p__Firmicutes	c__Clostridia	o__Clostridiales	f__Ruminococcaceae	g__Oscillospira	s__Unclassified_Oscillospira	0.0113943	0	0.0222296
otu13460	p__Firmicutes	c__Clostridia	o__Clostridiales	f__Lachnospiraceae	g__[Ruminococcus]	s__[Ruminococcus]_gnavus	0.0113943	0	0.0222296
otu12076	p__Firmicutes	c__Clostridia	o__Clostridiales	f__Unclassified_Clostridiales	g__Unclassified_Clostridiales	s__Unclassified_Clostridiales	0.0113943	0	0.0222296
otu36855	p__Deferribacteres	c__Deferribacteres	o__Deferribacterales	f__Deferribacteraceae	g__Mucispirillum	s__Mucispirillum_schaedleri	0.0113943	0	0.0222296
otu1832	p__Firmicutes	c__Clostridia	o__Clostridiales	f__Unclassified_Clostridiales	g__Unclassified_Clostridiales	s__Unclassified_Clostridiales	0.00976658	0	0.0222296
Increased OTUs are shown in red while decreased OTUs are shown in green
*P values were calculated using Tukey's honest significant difference test (HSD). P values < 0.05 were considered statistically significant
