# Supplementary material for: Dietary betaine prevents obesity through gut microbiota-drived microRNA-378a family
Source: Gut Microbes. 2021 Feb 8;13(1):1862612. doi: 10.1080/19490976.2020.1862612 (PMC7889173; doi:10.1080/19490976.2020.1862612)
Supplement: Supplemental Material [file KGMI_A_1862612_SM6571.zip › supplementary/Sup Table 3.xlsx]

## Sheet: HFD→HFD vs.HFD+B→HFD
OTU ID	Taxonomy						Relative abundance (%)		P value*
	Phylum	Class	Order	Family	Genus	Species	HFD→HFD	HFD+B→HFD	HFD→HFD vs.HFD+B→HFD
otu2853	p__Firmicutes	c__Clostridia	o__Clostridiales	f__Lachnospiraceae	g__Dorea	s__Unclassified_Dorea	0	2.12275	0.00739713
otu15791	p__Bacteroidetes	c__Bacteroidia	o__Bacteroidales	f__[Paraprevotellaceae]	g__Paraprevotella	s__Unclassified_Paraprevotella	0	1.82693	0.0222296
otu9900	p__Bacteroidetes	c__Bacteroidia	o__Bacteroidales	f__Bacteroidaceae	g__Bacteroides	s__Unclassified_Bacteroides	0.00818692	1.31818	0.0308885
otu38505	p__Bacteroidetes	c__Bacteroidia	o__Bacteroidales	f__S24-7	g__Unclassified_S24-7	s__Unclassified_S24-7	0.623844	1.26617	0.037373
otu40177	p__Actinobacteria	c__Actinobacteria	o__Actinomycetales	f__Corynebacteriaceae	g__Corynebacterium	s__Unclassified_Corynebacterium	0.00163738	0.989858	0.0131951
otu19091	p__Bacteroidetes	c__Bacteroidia	o__Bacteroidales	f__Rikenellaceae	g__Unclassified_Rikenellaceae	s__Unclassified_Rikenellaceae	0.0671328	0.980105	0.00394775
otu32893	p__Firmicutes	c__Bacilli	o__Lactobacillales	f__Streptococcaceae	g__Streptococcus	s__Unclassified_Streptococcus	0	0.902087	0.002093
otu26845	p__Bacteroidetes	c__Bacteroidia	o__Bacteroidales	f__Prevotellaceae	g__Prevotella	s__Unclassified_Prevotella	0	0.453482	0.00739713
otu43793	p__Bacteroidetes	c__Bacteroidia	o__Bacteroidales	f__Porphyromonadaceae	g__Parabacteroides	s__Parabacteroides_distasonis	0.00491215	0.386841	0.00910593
otu33112	p__Firmicutes	c__Erysipelotrichi	o__Erysipelotrichales	f__Erysipelotrichaceae	g__Allobaculum	s__Unclassified_Allobaculum	0	0.284442	0.0222296
otu52802	p__Actinobacteria	c__Actinobacteria	o__Actinomycetales	f__Corynebacteriaceae	g__Corynebacterium	s__Corynebacterium_stationis	0	0.263312	0.00739713
otu33200	p__Bacteroidetes	c__Bacteroidia	o__Bacteroidales	f__Bacteroidaceae	g__Bacteroides	s__Unclassified_Bacteroides	0.00163738	0.204798	0.0495102
otu12124	p__Firmicutes	c__Erysipelotrichi	o__Erysipelotrichales	f__Erysipelotrichaceae	g__Allobaculum	s__Unclassified_Allobaculum	0.00327477	0.152786	0.0495102
otu10109	p__Bacteroidetes	c__Bacteroidia	o__Bacteroidales	f__Rikenellaceae	g__Rikenella	s__Unclassified_Rikenella	0.00163738	0.131656	0.0131951
otu9167	p__Bacteroidetes	c__Bacteroidia	o__Bacteroidales	f__Rikenellaceae	g__Unclassified_Rikenellaceae	s__Unclassified_Rikenellaceae	0.00327477	0.110526	0.0131951
otu13612	p__Bacteroidetes	c__Bacteroidia	o__Bacteroidales	f__[Paraprevotellaceae]	g__Paraprevotella	s__Unclassified_Paraprevotella	0	0.108901	0.0222296
otu40027	p__Bacteroidetes	c__Bacteroidia	o__Bacteroidales	f__Unclassified_Bacteroidales	g__Unclassified_Bacteroidales	s__Unclassified_Bacteroidales	0	0.0926468	0.0222296
otu17315	p__Bacteroidetes	c__Bacteroidia	o__Bacteroidales	f__S24-7	g__Unclassified_S24-7	s__Unclassified_S24-7	0.00818692	0.0877706	0.0239683
otu13076	p__Bacteroidetes	c__Bacteroidia	o__Bacteroidales	f__S24-7	g__Unclassified_S24-7	s__Unclassified_S24-7	0.0130991	0.0828945	0.0360487
otu36679	p__Firmicutes	c__Clostridia	o__Clostridiales	f__Lachnospiraceae	g__Coprococcus	s__Unclassified_Coprococcus	0.00491215	0.0796437	0.0277684
otu50212	p__Bacteroidetes	c__Bacteroidia	o__Bacteroidales	f__[Paraprevotellaceae]	g__Paraprevotella	s__Unclassified_Paraprevotella	0	0.076393	0.0222296
otu60768	p__Bacteroidetes	c__Bacteroidia	o__Bacteroidales	f__[Paraprevotellaceae]	g__Paraprevotella	s__Unclassified_Paraprevotella	0	0.0666407	0.0222296
otu42316	p__Bacteroidetes	c__Bacteroidia	o__Bacteroidales	f__[Odoribacteraceae]	g__Odoribacter	s__Unclassified_Odoribacter	0.00327477	0.0650153	0.0495102
otu28458	p__Bacteroidetes	c__Bacteroidia	o__Bacteroidales	f__S24-7	g__Unclassified_S24-7	s__Unclassified_S24-7	0	0.0601391	0.0222296
otu59665	p__Firmicutes	c__Clostridia	o__Clostridiales	f__Unclassified_Clostridiales	g__Unclassified_Clostridiales	s__Unclassified_Clostridiales	0	0.0585138	0.0222296
otu45815	p__Bacteroidetes	c__Bacteroidia	o__Bacteroidales	f__S24-7	g__Unclassified_S24-7	s__Unclassified_S24-7	0.00327477	0.055263	0.0210252
otu32978	p__Bacteroidetes	c__Bacteroidia	o__Bacteroidales	f__S24-7	g__Unclassified_S24-7	s__Unclassified_S24-7	0.00327477	0.0520122	0.0210252
otu44748	p__Firmicutes	c__Clostridia	o__Clostridiales	f__Lachnospiraceae	g__Dorea	s__Unclassified_Dorea	0.00327477	0.0520122	0.0210252
otu11202	p__Bacteroidetes	c__Bacteroidia	o__Bacteroidales	f__S24-7	g__Unclassified_S24-7	s__Unclassified_S24-7	0.00654954	0.0471361	0.0463198
otu9175	p__Bacteroidetes	c__Bacteroidia	o__Bacteroidales	f__S24-7	g__Unclassified_S24-7	s__Unclassified_S24-7	0.00654954	0.0455107	0.0308885
otu28030	p__Bacteroidetes	c__Bacteroidia	o__Bacteroidales	f__S24-7	g__Unclassified_S24-7	s__Unclassified_S24-7	0.00818692	0.0438853	0.0463198
otu54657	p__Bacteroidetes	c__Bacteroidia	o__Bacteroidales	f__S24-7	g__Unclassified_S24-7	s__Unclassified_S24-7	0.00327477	0.0422599	0.0200963
otu26547	p__Bacteroidetes	c__Bacteroidia	o__Bacteroidales	f__Rikenellaceae	g__Unclassified_Rikenellaceae	s__Unclassified_Rikenellaceae	0	0.0373838	0.0222296
otu59810	p__Firmicutes	c__Erysipelotrichi	o__Erysipelotrichales	f__Erysipelotrichaceae	g__Allobaculum	s__Unclassified_Allobaculum	0	0.0357584	0.0222296
otu8888	p__Bacteroidetes	c__Bacteroidia	o__Bacteroidales	f__S24-7	g__Unclassified_S24-7	s__Unclassified_S24-7	0.00327477	0.034133	0.0463198
otu61502	p__Bacteroidetes	c__Bacteroidia	o__Bacteroidales	f__[Paraprevotellaceae]	g__Paraprevotella	s__Unclassified_Paraprevotella	0	0.0325076	0.0222296
otu1574	p__Bacteroidetes	c__Bacteroidia	o__Bacteroidales	f__S24-7	g__Unclassified_S24-7	s__Unclassified_S24-7	0.00163738	0.0292569	0.0495102
otu48855	p__Firmicutes	c__Clostridia	o__Clostridiales	f__Lachnospiraceae	g__Dorea	s__Unclassified_Dorea	0	0.0292569	0.0222296
otu59251	p__Bacteroidetes	c__Bacteroidia	o__Bacteroidales	f__[Paraprevotellaceae]	g__Paraprevotella	s__Unclassified_Paraprevotella	0	0.0292569	0.0222296
otu19721	p__Bacteroidetes	c__Bacteroidia	o__Bacteroidales	f__Unclassified_Bacteroidales	g__Unclassified_Bacteroidales	s__Unclassified_Bacteroidales	0	0.0260061	0.0222296
otu7095	p__Bacteroidetes	c__Bacteroidia	o__Bacteroidales	f__Rikenellaceae	g__Rikenella	s__Unclassified_Rikenella	0	0.0260061	0.00739713
otu27244	p__Bacteroidetes	c__Bacteroidia	o__Bacteroidales	f__S24-7	g__Unclassified_S24-7	s__Unclassified_S24-7	0	0.0243807	0.0222296
otu5261	p__Bacteroidetes	c__Bacteroidia	o__Bacteroidales	f__Rikenellaceae	g__Unclassified_Rikenellaceae	s__Unclassified_Rikenellaceae	0	0.0195046	0.00739713
otu67759	p__Bacteroidetes	c__Bacteroidia	o__Bacteroidales	f__S24-7	g__Unclassified_S24-7	s__Unclassified_S24-7	0	0.0195046	0.00739713
otu62437	p__Firmicutes	c__Erysipelotrichi	o__Erysipelotrichales	f__Erysipelotrichaceae	g__Allobaculum	s__Unclassified_Allobaculum	0	0.0178792	0.0222296
otu56622	p__Actinobacteria	c__Coriobacteriia	o__Coriobacteriales	f__Coriobacteriaceae	g__Unclassified_Coriobacteriaceae	s__Unclassified_Coriobacteriaceae	0	0.0178792	0.0222296
otu16162	p__Firmicutes	c__Clostridia	o__Clostridiales	f__Lachnospiraceae	g__Dorea	s__Unclassified_Dorea	0	0.0178792	0.0222296
otu53380	p__Bacteroidetes	c__Bacteroidia	o__Bacteroidales	f__S24-7	g__Unclassified_S24-7	s__Unclassified_S24-7	0	0.0178792	0.0222296
otu50365	p__Bacteroidetes	c__Bacteroidia	o__Bacteroidales	f__[Paraprevotellaceae]	g__Paraprevotella	s__Unclassified_Paraprevotella	0	0.0178792	0.0222296
otu54661	p__Bacteroidetes	c__Bacteroidia	o__Bacteroidales	f__S24-7	g__Unclassified_S24-7	s__Unclassified_S24-7	0	0.0178792	0.0222296
otu27474	p__Bacteroidetes	c__Bacteroidia	o__Bacteroidales	f__S24-7	g__Unclassified_S24-7	s__Unclassified_S24-7	0	0.0162538	0.00739713
otu10307	p__Firmicutes	c__Erysipelotrichi	o__Erysipelotrichales	f__Erysipelotrichaceae	g__Allobaculum	s__Unclassified_Allobaculum	0	0.0146284	0.0222296
otu7470	p__Bacteroidetes	c__Bacteroidia	o__Bacteroidales	f__S24-7	g__Unclassified_S24-7	s__Unclassified_S24-7	0	0.0146284	0.00739713
otu59975	p__Bacteroidetes	c__Bacteroidia	o__Bacteroidales	f__S24-7	g__Unclassified_S24-7	s__Unclassified_S24-7	0	0.0130031	0.0222296
otu27486	p__Actinobacteria	c__Coriobacteriia	o__Coriobacteriales	f__Coriobacteriaceae	g__Adlercreutzia	s__Unclassified_Adlercreutzia	0	0.0130031	0.0222296
otu40388	p__Firmicutes	c__Clostridia	o__Clostridiales	f__Ruminococcaceae	g__Ruminococcus	s__Unclassified_Ruminococcus	0	0.0130031	0.0222296
otu34214	p__Bacteroidetes	c__Bacteroidia	o__Bacteroidales	f__S24-7	g__Unclassified_S24-7	s__Unclassified_S24-7	0	0.0130031	0.0222296
otu16101	p__Bacteroidetes	c__Bacteroidia	o__Bacteroidales	f__[Paraprevotellaceae]	g__Paraprevotella	s__Unclassified_Paraprevotella	0	0.0113777	0.0222296
otu6649	p__Bacteroidetes	c__Bacteroidia	o__Bacteroidales	f__Unclassified_Bacteroidales	g__Unclassified_Bacteroidales	s__Unclassified_Bacteroidales	0	0.0113777	0.0222296
otu29268	p__Bacteroidetes	c__Bacteroidia	o__Bacteroidales	f__S24-7	g__Unclassified_S24-7	s__Unclassified_S24-7	0	0.0113777	0.0222296
otu51256	p__Bacteroidetes	c__Bacteroidia	o__Bacteroidales	f__S24-7	g__Unclassified_S24-7	s__Unclassified_S24-7	5.96827	0.0747676	0.00394775
otu30921	p__Firmicutes	c__Erysipelotrichi	o__Erysipelotrichales	f__Erysipelotrichaceae	g__Allobaculum	s__Unclassified_Allobaculum	5.94862	0.113777	0.00394775
otu67054	p__Bacteroidetes	c__Bacteroidia	o__Bacteroidales	f__S24-7	g__Unclassified_S24-7	s__Unclassified_S24-7	3.76435	0.182043	0.00394775
otu10356	p__Proteobacteria	c__Deltaproteobacteria	o__Desulfovibrionales	f__Desulfovibrionaceae	g__Unclassified_Desulfovibrionaceae	s__Unclassified_Desulfovibrionaceae	1.54569	0.414472	0.0104056
otu22118	p__Firmicutes	c__Clostridia	o__Clostridiales	f__Peptostreptococcaceae	g__Unclassified_Peptostreptococcaceae	s__Unclassified_Peptostreptococcaceae	1.10523	0.17229	0.0249747
otu15606	p__Firmicutes	c__Bacilli	o__Lactobacillales	f__Lactobacillaceae	g__Lactobacillus	s__Unclassified_Lactobacillus	1.03974	0.208049	0.0163092
otu42224	p__Actinobacteria	c__Coriobacteriia	o__Coriobacteriales	f__Coriobacteriaceae	g__Adlercreutzia	s__Unclassified_Adlercreutzia	0.808868	0.188544	0.00394775
otu6064	p__Bacteroidetes	c__Bacteroidia	o__Bacteroidales	f__S24-7	g__Unclassified_S24-7	s__Unclassified_S24-7	0.795769	0	0.002093
otu38540	p__Bacteroidetes	c__Bacteroidia	o__Bacteroidales	f__S24-7	g__Unclassified_S24-7	s__Unclassified_S24-7	0.689339	0	0.002093
otu31118	p__Bacteroidetes	c__Bacteroidia	o__Bacteroidales	f__S24-7	g__Unclassified_S24-7	s__Unclassified_S24-7	0.483029	0.121904	0.0144833
otu58901	p__Bacteroidetes	c__Bacteroidia	o__Bacteroidales	f__S24-7	g__Unclassified_S24-7	s__Unclassified_S24-7	0.428995	0.0861452	0.00394775
otu53258	p__Bacteroidetes	c__Bacteroidia	o__Bacteroidales	f__S24-7	g__Unclassified_S24-7	s__Unclassified_S24-7	0.414258	0.227553	0.037373
otu34346	p__Firmicutes	c__Clostridia	o__Clostridiales	f__Clostridiaceae	g__Unclassified_Clostridiaceae	s__Unclassified_Clostridiaceae	0.358587	0	0.002093
otu3491	p__Firmicutes	c__Erysipelotrichi	o__Erysipelotrichales	f__Erysipelotrichaceae	g__Allobaculum	s__Unclassified_Allobaculum	0.286542	0.00325076	0.0495102
otu7942	p__Firmicutes	c__Clostridia	o__Clostridiales	f__Clostridiaceae	g__02d06	s__Unclassified_02d06	0.279993	0.0601391	0.0370407
otu14460	p__Bacteroidetes	c__Bacteroidia	o__Bacteroidales	f__S24-7	g__Unclassified_S24-7	s__Unclassified_S24-7	0.279993	0.00975229	0.00369988
otu42494	p__Bacteroidetes	c__Bacteroidia	o__Bacteroidales	f__S24-7	g__Unclassified_S24-7	s__Unclassified_S24-7	0.25052	0.00325076	0.00280167
otu10567	p__Firmicutes	c__Clostridia	o__Clostridiales	f__Clostridiaceae	g__Unclassified_Clostridiaceae	s__Unclassified_Clostridiaceae	0.242333	0	0.00739713
otu7436	p__Firmicutes	c__Clostridia	o__Clostridiales	f__Lachnospiraceae	g__Unclassified_Lachnospiraceae	s__Unclassified_Lachnospiraceae	0.18175	0.0260061	0.0463198
otu26994	p__Bacteroidetes	c__Bacteroidia	o__Bacteroidales	f__S24-7	g__Unclassified_S24-7	s__Unclassified_S24-7	0.178475	0.00975229	0.00334562
otu60292	p__Firmicutes	c__Clostridia	o__Clostridiales	f__Peptostreptococcaceae	g__Unclassified_Peptostreptococcaceae	s__Unclassified_Peptostreptococcaceae	0.1752	0.00650153	0.0308885
otu19093	p__Bacteroidetes	c__Bacteroidia	o__Bacteroidales	f__S24-7	g__Unclassified_S24-7	s__Unclassified_S24-7	0.171925	0.0471361	0.00388491
otu16180	p__Bacteroidetes	c__Bacteroidia	o__Bacteroidales	f__S24-7	g__Unclassified_S24-7	s__Unclassified_S24-7	0.157189	0.0146284	0.00611748
otu39394	p__Firmicutes	c__Clostridia	o__Clostridiales	f__Clostridiaceae	g__Clostridium	s__Unclassified_Clostridium	0.153914	0.0536376	0.0370407
otu7605	p__Bacteroidetes	c__Bacteroidia	o__Bacteroidales	f__S24-7	g__Unclassified_S24-7	s__Unclassified_S24-7	0.140815	0.00162538	0.00280167
otu50511	p__Bacteroidetes	c__Bacteroidia	o__Bacteroidales	f__S24-7	g__Unclassified_S24-7	s__Unclassified_S24-7	0.134266	0	0.002093
otu3166	p__Bacteroidetes	c__Bacteroidia	o__Bacteroidales	f__S24-7	g__Unclassified_S24-7	s__Unclassified_S24-7	0.132628	0.0130031	0.00388491
otu9088	p__Bacteroidetes	c__Bacteroidia	o__Bacteroidales	f__S24-7	g__Unclassified_S24-7	s__Unclassified_S24-7	0.127716	0.00650153	0.00334562
otu57269	p__Bacteroidetes	c__Bacteroidia	o__Bacteroidales	f__S24-7	g__Unclassified_S24-7	s__Unclassified_S24-7	0.119529	0	0.002093
otu50965	p__Bacteroidetes	c__Bacteroidia	o__Bacteroidales	f__S24-7	g__Unclassified_S24-7	s__Unclassified_S24-7	0.119529	0	0.002093
otu48669	p__Firmicutes	c__Clostridia	o__Clostridiales	f__Unclassified_Clostridiales	g__Unclassified_Clostridiales	s__Unclassified_Clostridiales	0.114617	0.00650153	0.00334562
otu6728	p__Bacteroidetes	c__Bacteroidia	o__Bacteroidales	f__S24-7	g__Unclassified_S24-7	s__Unclassified_S24-7	0.111342	0.0178792	0.00388491
otu9201	p__Bacteroidetes	c__Bacteroidia	o__Bacteroidales	f__S24-7	g__Unclassified_S24-7	s__Unclassified_S24-7	0.108067	0.0227553	0.00910593
otu18175	p__Bacteroidetes	c__Bacteroidia	o__Bacteroidales	f__S24-7	g__Unclassified_S24-7	s__Unclassified_S24-7	0.108067	0.00162538	0.0131951
otu31731	p__Firmicutes	c__Clostridia	o__Clostridiales	f__Clostridiaceae	g__Unclassified_Clostridiaceae	s__Unclassified_Clostridiaceae	0.10643	0.0178792	0.0360487
otu16718	p__Bacteroidetes	c__Bacteroidia	o__Bacteroidales	f__S24-7	g__Unclassified_S24-7	s__Unclassified_S24-7	0.104793	0.00487615	0.00280167
otu24166	p__Bacteroidetes	c__Bacteroidia	o__Bacteroidales	f__S24-7	g__Unclassified_S24-7	s__Unclassified_S24-7	0.101518	0.00650153	0.00280167
otu42846	p__Firmicutes	c__Clostridia	o__Clostridiales	f__Clostridiaceae	g__Unclassified_Clostridiaceae	s__Unclassified_Clostridiaceae	0.0982431	0.0162538	0.0415959
otu30237	p__Deferribacteres	c__Deferribacteres	o__Deferribacterales	f__Deferribacteraceae	g__Mucispirillum	s__Mucispirillum_schaedleri	0.0949683	0.00487615	0.0210252
otu48488	p__Bacteroidetes	c__Bacteroidia	o__Bacteroidales	f__S24-7	g__Unclassified_S24-7	s__Unclassified_S24-7	0.0949683	0	0.002093
otu63276	p__Bacteroidetes	c__Bacteroidia	o__Bacteroidales	f__S24-7	g__Unclassified_S24-7	s__Unclassified_S24-7	0.0933309	0.00325076	0.00280167
otu14410	p__Bacteroidetes	c__Bacteroidia	o__Bacteroidales	f__S24-7	g__Unclassified_S24-7	s__Unclassified_S24-7	0.0867814	0.00650153	0.00476268
otu61379	p__Firmicutes	c__Clostridia	o__Clostridiales	f__Ruminococcaceae	g__Unclassified_Ruminococcaceae	s__Unclassified_Ruminococcaceae	0.0835066	0.00650153	0.0200963
otu61385	p__Firmicutes	c__Clostridia	o__Clostridiales	f__Unclassified_Clostridiales	g__Unclassified_Clostridiales	s__Unclassified_Clostridiales	0.0802319	0.0422599	0.0370407
otu66239	p__Firmicutes	c__Clostridia	o__Clostridiales	f__Ruminococcaceae	g__Ruminococcus	s__Unclassified_Ruminococcus	0.0753197	0.00975229	0.0102718
otu55011	p__Firmicutes	c__Erysipelotrichi	o__Erysipelotrichales	f__Erysipelotrichaceae	g__Allobaculum	s__Unclassified_Allobaculum	0.0753197	0	0.002093
otu69111	p__Bacteroidetes	c__Bacteroidia	o__Bacteroidales	f__S24-7	g__Unclassified_S24-7	s__Unclassified_S24-7	0.0720449	0.0178792	0.0155676
otu55101	p__Bacteroidetes	c__Bacteroidia	o__Bacteroidales	f__S24-7	g__Unclassified_S24-7	s__Unclassified_S24-7	0.0720449	0.00162538	0.00280167
otu25951	p__Firmicutes	c__Clostridia	o__Clostridiales	f__Unclassified_Clostridiales	g__Unclassified_Clostridiales	s__Unclassified_Clostridiales	0.0687702	0.00975229	0.0415959
otu19296	p__Bacteroidetes	c__Bacteroidia	o__Bacteroidales	f__S24-7	g__Unclassified_S24-7	s__Unclassified_S24-7	0.0687702	0	0.002093
otu2924	p__Bacteroidetes	c__Bacteroidia	o__Bacteroidales	f__S24-7	g__Unclassified_S24-7	s__Unclassified_S24-7	0.0687702	0	0.002093
otu4265	p__Bacteroidetes	c__Bacteroidia	o__Bacteroidales	f__S24-7	g__Unclassified_S24-7	s__Unclassified_S24-7	0.0687702	0	0.002093
otu47885	p__Firmicutes	c__Clostridia	o__Clostridiales	f__Ruminococcaceae	g__Ruminococcus	s__Unclassified_Ruminococcus	0.0671328	0	0.00739713
otu20861	p__Bacteroidetes	c__Bacteroidia	o__Bacteroidales	f__S24-7	g__Unclassified_S24-7	s__Unclassified_S24-7	0.0654954	0	0.00739713
otu42699	p__Bacteroidetes	c__Bacteroidia	o__Bacteroidales	f__S24-7	g__Unclassified_S24-7	s__Unclassified_S24-7	0.0654954	0	0.002093
otu3310	p__Firmicutes	c__Clostridia	o__Clostridiales	f__Unclassified_Clostridiales	g__Unclassified_Clostridiales	s__Unclassified_Clostridiales	0.063858	0.0195046	0.00394775
otu66815	p__Firmicutes	c__Clostridia	o__Clostridiales	f__Unclassified_Clostridiales	g__Unclassified_Clostridiales	s__Unclassified_Clostridiales	0.063858	0.00650153	0.0210252
otu2024	p__Firmicutes	c__Clostridia	o__Clostridiales	f__Unclassified_Clostridiales	g__Unclassified_Clostridiales	s__Unclassified_Clostridiales	0.0605832	0.00650153	0.00369988
otu23648	p__Firmicutes	c__Clostridia	o__Clostridiales	f__Clostridiaceae	g__Unclassified_Clostridiaceae	s__Unclassified_Clostridiaceae	0.0605832	0.00325076	0.0131951
otu54132	p__Firmicutes	c__Erysipelotrichi	o__Erysipelotrichales	f__Erysipelotrichaceae	g__Allobaculum	s__Unclassified_Allobaculum	0.0605832	0.00162538	0.0495102
otu58683	p__Firmicutes	c__Clostridia	o__Clostridiales	f__Unclassified_Clostridiales	g__Unclassified_Clostridiales	s__Unclassified_Clostridiales	0.0605832	0	0.00739713
otu64700	p__Bacteroidetes	c__Bacteroidia	o__Bacteroidales	f__S24-7	g__Unclassified_S24-7	s__Unclassified_S24-7	0.0589459	0	0.00739713
otu7794	p__Bacteroidetes	c__Bacteroidia	o__Bacteroidales	f__S24-7	g__Unclassified_S24-7	s__Unclassified_S24-7	0.0589459	0	0.002093
otu42212	p__Firmicutes	c__Clostridia	o__Clostridiales	f__Ruminococcaceae	g__Oscillospira	s__Unclassified_Oscillospira	0.0573085	0.0260061	0.0247217
otu2682	p__Actinobacteria	c__Coriobacteriia	o__Coriobacteriales	f__Coriobacteriaceae	g__Adlercreutzia	s__Unclassified_Adlercreutzia	0.0573085	0.02113	0.0370407
otu114	p__Bacteroidetes	c__Bacteroidia	o__Bacteroidales	f__S24-7	g__Unclassified_S24-7	s__Unclassified_S24-7	0.0573085	0.00162538	0.00280167
otu47114	p__Bacteroidetes	c__Bacteroidia	o__Bacteroidales	f__S24-7	g__Unclassified_S24-7	s__Unclassified_S24-7	0.0573085	0	0.002093
otu28732	p__Firmicutes	c__Erysipelotrichi	o__Erysipelotrichales	f__Erysipelotrichaceae	g__Allobaculum	s__Unclassified_Allobaculum	0.0573085	0	0.002093
otu20355	p__Firmicutes	c__Clostridia	o__Clostridiales	f__Lachnospiraceae	g__[Ruminococcus]	s__[Ruminococcus]_gnavus	0.0556711	0.0227553	0.0370407
otu31153	p__Actinobacteria	c__Coriobacteriia	o__Coriobacteriales	f__Coriobacteriaceae	g__Unclassified_Coriobacteriaceae	s__Unclassified_Coriobacteriaceae	0.0556711	0.00487615	0.0463198
otu9807	p__Firmicutes	c__Clostridia	o__Clostridiales	f__Unclassified_Clostridiales	g__Unclassified_Clostridiales	s__Unclassified_Clostridiales	0.0556711	0	0.0222296
otu14704	p__Firmicutes	c__Clostridia	o__Clostridiales	f__Clostridiaceae	g__Clostridium	s__Clostridium_perfringens	0.0556711	0	0.00739713
otu51248	p__Firmicutes	c__Clostridia	o__Clostridiales	f__[Mogibacteriaceae]	g__Unclassified_[Mogibacteriaceae]	s__Unclassified_[Mogibacteriaceae]	0.0540337	0.0227553	0.0247217
otu2456	p__Bacteroidetes	c__Bacteroidia	o__Bacteroidales	f__S24-7	g__Unclassified_S24-7	s__Unclassified_S24-7	0.0523963	0	0.002093
otu42446	p__Proteobacteria	c__Deltaproteobacteria	o__Desulfovibrionales	f__Desulfovibrionaceae	g__Unclassified_Desulfovibrionaceae	s__Unclassified_Desulfovibrionaceae	0.0507589	0.00975229	0.0277684
otu25639	p__Bacteroidetes	c__Bacteroidia	o__Bacteroidales	f__S24-7	g__Unclassified_S24-7	s__Unclassified_S24-7	0.0491215	0.00162538	0.00476268
otu3012	p__Bacteroidetes	c__Bacteroidia	o__Bacteroidales	f__S24-7	g__Unclassified_S24-7	s__Unclassified_S24-7	0.0491215	0	0.002093
otu41470	p__Bacteroidetes	c__Bacteroidia	o__Bacteroidales	f__S24-7	g__Unclassified_S24-7	s__Unclassified_S24-7	0.0491215	0	0.002093
otu37014	p__Firmicutes	c__Clostridia	o__Clostridiales	f__Unclassified_Clostridiales	g__Unclassified_Clostridiales	s__Unclassified_Clostridiales	0.0474842	0.0178792	0.0247217
otu5011	p__Bacteroidetes	c__Bacteroidia	o__Bacteroidales	f__S24-7	g__Unclassified_S24-7	s__Unclassified_S24-7	0.0474842	0	0.002093
otu50572	p__Bacteroidetes	c__Bacteroidia	o__Bacteroidales	f__S24-7	g__Unclassified_S24-7	s__Unclassified_S24-7	0.0458468	0	0.002093
otu61571	p__Firmicutes	c__Clostridia	o__Clostridiales	f__Clostridiaceae	g__Sarcina	s__Unclassified_Sarcina	0.0442094	0.00812691	0.0200963
otu38067	p__Firmicutes	c__Clostridia	o__Clostridiales	f__Clostridiaceae	g__Clostridium	s__Unclassified_Clostridium	0.0442094	0.00162538	0.0495102
otu30228	p__Bacteroidetes	c__Bacteroidia	o__Bacteroidales	f__S24-7	g__Unclassified_S24-7	s__Unclassified_S24-7	0.0442094	0	0.00739713
otu20040	p__Bacteroidetes	c__Bacteroidia	o__Bacteroidales	f__S24-7	g__Unclassified_S24-7	s__Unclassified_S24-7	0.0442094	0	0.002093
otu49325	p__Firmicutes	c__Bacilli	o__Turicibacterales	f__Turicibacteraceae	g__Turicibacter	s__Unclassified_Turicibacter	0.042572	0	0.00739713
otu26231	p__Bacteroidetes	c__Bacteroidia	o__Bacteroidales	f__S24-7	g__Unclassified_S24-7	s__Unclassified_S24-7	0.0409346	0	0.00739713
otu58258	p__Bacteroidetes	c__Bacteroidia	o__Bacteroidales	f__S24-7	g__Unclassified_S24-7	s__Unclassified_S24-7	0.0392972	0	0.002093
otu39285	p__Firmicutes	c__Bacilli	o__Bacillales	f__Bacillaceae	g__Lentibacillus	s__Lentibacillus_juripiscarius	0.0392972	0	0.00739713
otu67764	p__Bacteroidetes	c__Bacteroidia	o__Bacteroidales	f__S24-7	g__Unclassified_S24-7	s__Unclassified_S24-7	0.0392972	0	0.00739713
otu54133	p__Bacteroidetes	c__Bacteroidia	o__Bacteroidales	f__S24-7	g__Unclassified_S24-7	s__Unclassified_S24-7	0.0392972	0	0.0222296
otu62870	p__Bacteroidetes	c__Bacteroidia	o__Bacteroidales	f__S24-7	g__Unclassified_S24-7	s__Unclassified_S24-7	0.0376598	0	0.00739713
otu61695	p__Firmicutes	c__Clostridia	o__Clostridiales	f__Unclassified_Clostridiales	g__Unclassified_Clostridiales	s__Unclassified_Clostridiales	0.0360225	0.0146284	0.0161224
otu55324	p__Firmicutes	c__Clostridia	o__Clostridiales	f__Clostridiaceae	g__02d06	s__Unclassified_02d06	0.0360225	0	0.00739713
otu16850	p__Firmicutes	c__Clostridia	o__Clostridiales	f__Unclassified_Clostridiales	g__Unclassified_Clostridiales	s__Unclassified_Clostridiales	0.0360225	0	0.0222296
otu31162	p__Bacteroidetes	c__Bacteroidia	o__Bacteroidales	f__S24-7	g__Unclassified_S24-7	s__Unclassified_S24-7	0.0343851	0.00325076	0.0210252
otu9968	p__Bacteroidetes	c__Bacteroidia	o__Bacteroidales	f__S24-7	g__Unclassified_S24-7	s__Unclassified_S24-7	0.0343851	0.00325076	0.0131951
otu35263	p__Firmicutes	c__Clostridia	o__Clostridiales	f__Unclassified_Clostridiales	g__Unclassified_Clostridiales	s__Unclassified_Clostridiales	0.0343851	0.00325076	0.0200963
otu58194	p__Bacteroidetes	c__Bacteroidia	o__Bacteroidales	f__S24-7	g__Unclassified_S24-7	s__Unclassified_S24-7	0.0343851	0	0.002093
otu65727	p__Firmicutes	c__Clostridia	o__Clostridiales	f__Unclassified_Clostridiales	g__Unclassified_Clostridiales	s__Unclassified_Clostridiales	0.0343851	0	0.0222296
otu24107	p__Firmicutes	c__Clostridia	o__Clostridiales	f__Clostridiaceae	g__02d06	s__Unclassified_02d06	0.0327477	0.00325076	0.0200963
otu60371	p__Bacteroidetes	c__Bacteroidia	o__Bacteroidales	f__S24-7	g__Unclassified_S24-7	s__Unclassified_S24-7	0.0327477	0.00325076	0.0210252
otu4449	p__Bacteroidetes	c__Bacteroidia	o__Bacteroidales	f__S24-7	g__Unclassified_S24-7	s__Unclassified_S24-7	0.0311103	0	0.00739713
otu35632	p__Bacteroidetes	c__Bacteroidia	o__Bacteroidales	f__S24-7	g__Unclassified_S24-7	s__Unclassified_S24-7	0.0311103	0	0.002093
otu32532	p__Firmicutes	c__Clostridia	o__Clostridiales	f__Clostridiaceae	g__SMB53	s__Unclassified_SMB53	0.0294729	0.00487615	0.00334562
otu54265	p__Firmicutes	c__Clostridia	o__Clostridiales	f__Clostridiaceae	g__Clostridium	s__Clostridium_perfringens	0.0294729	0.00325076	0.0200963
otu45298	p__Firmicutes	c__Clostridia	o__Clostridiales	f__Clostridiaceae	g__Clostridium	s__Clostridium_perfringens	0.0294729	0.00325076	0.0495102
otu17210	p__Firmicutes	c__Clostridia	o__Clostridiales	f__Lachnospiraceae	g__Epulopiscium	s__Unclassified_Epulopiscium	0.0294729	0	0.00739713
otu3565	p__Bacteroidetes	c__Bacteroidia	o__Bacteroidales	f__S24-7	g__Unclassified_S24-7	s__Unclassified_S24-7	0.0294729	0	0.0222296
otu22624	p__Firmicutes	c__Clostridia	o__Clostridiales	f__Lachnospiraceae	g__Unclassified_Lachnospiraceae	s__Unclassified_Lachnospiraceae	0.0294729	0	0.0222296
otu33537	p__Bacteroidetes	c__Bacteroidia	o__Bacteroidales	f__S24-7	g__Unclassified_S24-7	s__Unclassified_S24-7	0.0278355	0.0113777	0.0360487
otu59405	p__Firmicutes	c__Clostridia	o__Clostridiales	f__Clostridiaceae	g__Unclassified_Clostridiaceae	s__Unclassified_Clostridiaceae	0.0278355	0.00325076	0.0131951
otu8473	p__Firmicutes	c__Clostridia	o__Clostridiales	f__Lachnospiraceae	g__Unclassified_Lachnospiraceae	s__Unclassified_Lachnospiraceae	0.0278355	0.00325076	0.0131951
otu16065	p__Firmicutes	c__Bacilli	o__Lactobacillales	f__Streptococcaceae	g__Streptococcus	s__Unclassified_Streptococcus	0.0278355	0.00325076	0.0200963
otu66605	p__Proteobacteria	c__Deltaproteobacteria	o__Desulfovibrionales	f__Desulfovibrionaceae	g__Unclassified_Desulfovibrionaceae	s__Unclassified_Desulfovibrionaceae	0.0278355	0	0.00739713
otu45040	p__Bacteroidetes	c__Bacteroidia	o__Bacteroidales	f__S24-7	g__Unclassified_S24-7	s__Unclassified_S24-7	0.0278355	0	0.002093
otu10957	p__Bacteroidetes	c__Bacteroidia	o__Bacteroidales	f__S24-7	g__Unclassified_S24-7	s__Unclassified_S24-7	0.0278355	0	0.00739713
otu63012	p__Bacteroidetes	c__Bacteroidia	o__Bacteroidales	f__S24-7	g__Unclassified_S24-7	s__Unclassified_S24-7	0.0278355	0	0.0222296
otu1476	p__Firmicutes	c__Bacilli	o__Lactobacillales	f__Lactobacillaceae	g__Lactobacillus	s__Unclassified_Lactobacillus	0.0261982	0.00162538	0.00476268
otu2829	p__Firmicutes	c__Clostridia	o__Clostridiales	f__Clostridiaceae	g__Clostridium	s__Clostridium_perfringens	0.0261982	0.00162538	0.0495102
otu35289	p__Proteobacteria	c__Betaproteobacteria	o__Burkholderiales	f__Alcaligenaceae	g__Sutterella	s__Unclassified_Sutterella	0.0261982	0.00162538	0.0210252
otu11260	p__Bacteroidetes	c__Bacteroidia	o__Bacteroidales	f__S24-7	g__Unclassified_S24-7	s__Unclassified_S24-7	0.0261982	0	0.0222296
otu24652	p__Bacteroidetes	c__Bacteroidia	o__Bacteroidales	f__S24-7	g__Unclassified_S24-7	s__Unclassified_S24-7	0.0261982	0	0.00739713
otu14779	p__Firmicutes	c__Clostridia	o__Clostridiales	f__Clostridiaceae	g__Clostridium	s__Unclassified_Clostridium	0.0261982	0	0.00739713
otu17244	p__Firmicutes	c__Bacilli	o__Bacillales	f__Planococcaceae	g__Sporosarcina	s__Unclassified_Sporosarcina	0.0261982	0	0.00739713
otu204	p__Firmicutes	c__Clostridia	o__Clostridiales	f__Ruminococcaceae	g__Unclassified_Ruminococcaceae	s__Unclassified_Ruminococcaceae	0.0261982	0	0.0222296
otu39024	p__Proteobacteria	c__Betaproteobacteria	o__Burkholderiales	f__Alcaligenaceae	g__Unclassified_Alcaligenaceae	s__Unclassified_Alcaligenaceae	0.0261982	0	0.0222296
otu14727	p__Actinobacteria	c__Actinobacteria	o__Bifidobacteriales	f__Bifidobacteriaceae	g__Bifidobacterium	s__Bifidobacterium_pseudolongum	0.0245608	0.00487615	0.0326303
otu64165	p__Firmicutes	c__Clostridia	o__Clostridiales	f__Clostridiaceae	g__Unclassified_Clostridiaceae	s__Unclassified_Clostridiaceae	0.0245608	0.00325076	0.0200963
otu48349	p__Bacteroidetes	c__Bacteroidia	o__Bacteroidales	f__S24-7	g__Unclassified_S24-7	s__Unclassified_S24-7	0.0245608	0.00162538	0.0495102
otu67453	p__Bacteroidetes	c__Bacteroidia	o__Bacteroidales	f__S24-7	g__Unclassified_S24-7	s__Unclassified_S24-7	0.0245608	0	0.00739713
otu57809	p__Firmicutes	c__Erysipelotrichi	o__Erysipelotrichales	f__Erysipelotrichaceae	g__Allobaculum	s__Unclassified_Allobaculum	0.0245608	0	0.0222296
otu29929	p__Bacteroidetes	c__Bacteroidia	o__Bacteroidales	f__S24-7	g__Unclassified_S24-7	s__Unclassified_S24-7	0.0245608	0	0.00739713
otu35532	p__Bacteroidetes	c__Bacteroidia	o__Bacteroidales	f__S24-7	g__Unclassified_S24-7	s__Unclassified_S24-7	0.0245608	0	0.00739713
otu43183	p__Bacteroidetes	c__Bacteroidia	o__Bacteroidales	f__S24-7	g__Unclassified_S24-7	s__Unclassified_S24-7	0.0245608	0	0.0222296
otu12128	p__Bacteroidetes	c__Bacteroidia	o__Bacteroidales	f__S24-7	g__Unclassified_S24-7	s__Unclassified_S24-7	0.0245608	0	0.002093
otu55608	p__Bacteroidetes	c__Bacteroidia	o__Bacteroidales	f__S24-7	g__Unclassified_S24-7	s__Unclassified_S24-7	0.0245608	0	0.002093
otu51722	p__Firmicutes	c__Bacilli	o__Lactobacillales	f__Lactobacillaceae	g__Lactobacillus	s__Unclassified_Lactobacillus	0.0245608	0	0.00739713
otu16056	p__Firmicutes	c__Clostridia	o__Clostridiales	f__Unclassified_Clostridiales	g__Unclassified_Clostridiales	s__Unclassified_Clostridiales	0.0229234	0.00650153	0.0463198
otu29313	p__Bacteroidetes	c__Bacteroidia	o__Bacteroidales	f__S24-7	g__Unclassified_S24-7	s__Unclassified_S24-7	0.0229234	0.00650153	0.0463198
otu66601	p__Firmicutes	c__Clostridia	o__Clostridiales	f__Ruminococcaceae	g__Unclassified_Ruminococcaceae	s__Unclassified_Ruminococcaceae	0.0229234	0.00162538	0.0131951
otu6451	p__Bacteroidetes	c__Bacteroidia	o__Bacteroidales	f__S24-7	g__Unclassified_S24-7	s__Unclassified_S24-7	0.0229234	0	0.00739713
otu15076	p__Bacteroidetes	c__Bacteroidia	o__Bacteroidales	f__S24-7	g__Unclassified_S24-7	s__Unclassified_S24-7	0.0229234	0	0.00739713
otu31421	p__Firmicutes	c__Clostridia	o__Clostridiales	f__Clostridiaceae	g__Clostridium	s__Clostridium_perfringens	0.0229234	0	0.0222296
otu57620	p__Actinobacteria	c__Coriobacteriia	o__Coriobacteriales	f__Coriobacteriaceae	g__Adlercreutzia	s__Unclassified_Adlercreutzia	0.0229234	0	0.00739713
otu44349	p__Bacteroidetes	c__Bacteroidia	o__Bacteroidales	f__S24-7	g__Unclassified_S24-7	s__Unclassified_S24-7	0.0229234	0	0.002093
otu13198	p__Firmicutes	c__Clostridia	o__Unclassified_Clostridia	f__Unclassified_Clostridia	g__Unclassified_Clostridia	s__Unclassified_Clostridia	0.021286	0.00325076	0.0495102
otu53113	p__Bacteroidetes	c__Bacteroidia	o__Bacteroidales	f__S24-7	g__Unclassified_S24-7	s__Unclassified_S24-7	0.021286	0.00325076	0.0326303
otu57048	p__Firmicutes	c__Bacilli	o__Lactobacillales	f__Lactobacillaceae	g__Lactobacillus	s__Unclassified_Lactobacillus	0.021286	0.00162538	0.0131951
otu34055	p__Firmicutes	c__Erysipelotrichi	o__Erysipelotrichales	f__Erysipelotrichaceae	g__Allobaculum	s__Unclassified_Allobaculum	0.021286	0	0.00739713
otu67633	p__Bacteroidetes	c__Bacteroidia	o__Bacteroidales	f__S24-7	g__Unclassified_S24-7	s__Unclassified_S24-7	0.021286	0	0.00739713
otu56567	p__Firmicutes	c__Erysipelotrichi	o__Erysipelotrichales	f__Erysipelotrichaceae	g__Allobaculum	s__Unclassified_Allobaculum	0.021286	0	0.00739713
otu40230	p__Firmicutes	c__Clostridia	o__Clostridiales	f__Ruminococcaceae	g__Unclassified_Ruminococcaceae	s__Unclassified_Ruminococcaceae	0.0196486	0.00487615	0.0200963
otu43948	p__Bacteroidetes	c__Bacteroidia	o__Bacteroidales	f__S24-7	g__Unclassified_S24-7	s__Unclassified_S24-7	0.0196486	0	0.002093
otu32553	p__Bacteroidetes	c__Bacteroidia	o__Bacteroidales	f__S24-7	g__Unclassified_S24-7	s__Unclassified_S24-7	0.0196486	0	0.002093
otu63357	p__Firmicutes	c__Clostridia	o__Clostridiales	f__Unclassified_Clostridiales	g__Unclassified_Clostridiales	s__Unclassified_Clostridiales	0.0196486	0	0.00739713
otu13915	p__Bacteroidetes	c__Bacteroidia	o__Bacteroidales	f__S24-7	g__Unclassified_S24-7	s__Unclassified_S24-7	0.0196486	0	0.0222296
otu33671	p__Bacteroidetes	c__Bacteroidia	o__Bacteroidales	f__S24-7	g__Unclassified_S24-7	s__Unclassified_S24-7	0.0196486	0	0.00739713
otu22436	p__Firmicutes	c__Erysipelotrichi	o__Erysipelotrichales	f__Erysipelotrichaceae	g__Allobaculum	s__Unclassified_Allobaculum	0.0196486	0	0.00739713
otu20594	p__Bacteroidetes	c__Bacteroidia	o__Bacteroidales	f__S24-7	g__Unclassified_S24-7	s__Unclassified_S24-7	0.0196486	0	0.00739713
otu67161	p__Firmicutes	c__Erysipelotrichi	o__Erysipelotrichales	f__Erysipelotrichaceae	g__Allobaculum	s__Unclassified_Allobaculum	0.0196486	0	0.0222296
otu60367	p__Bacteroidetes	c__Bacteroidia	o__Bacteroidales	f__S24-7	g__Unclassified_S24-7	s__Unclassified_S24-7	0.0196486	0	0.00739713
otu57357	p__Bacteroidetes	c__Bacteroidia	o__Bacteroidales	f__S24-7	g__Unclassified_S24-7	s__Unclassified_S24-7	0.0180112	0.00325076	0.0210252
otu49926	p__Firmicutes	c__Clostridia	o__Clostridiales	f__Ruminococcaceae	g__Unclassified_Ruminococcaceae	s__Unclassified_Ruminococcaceae	0.0180112	0.00162538	0.0495102
otu55250	p__Bacteroidetes	c__Bacteroidia	o__Bacteroidales	f__S24-7	g__Unclassified_S24-7	s__Unclassified_S24-7	0.0180112	0	0.0222296
otu13912	p__Firmicutes	c__Bacilli	o__Lactobacillales	f__Carnobacteriaceae	g__Trichococcus	s__Unclassified_Trichococcus	0.0180112	0	0.0222296
otu46348	p__Bacteroidetes	c__Bacteroidia	o__Bacteroidales	f__S24-7	g__Unclassified_S24-7	s__Unclassified_S24-7	0.0180112	0	0.00739713
otu36175	p__Firmicutes	c__Clostridia	o__Clostridiales	f__Dehalobacteriaceae	g__Dehalobacterium	s__Unclassified_Dehalobacterium	0.0180112	0	0.00739713
otu5493	p__Bacteroidetes	c__Bacteroidia	o__Bacteroidales	f__S24-7	g__Unclassified_S24-7	s__Unclassified_S24-7	0.0180112	0	0.00739713
otu6453	p__Firmicutes	c__Clostridia	o__Clostridiales	f__Lachnospiraceae	g__Unclassified_Lachnospiraceae	s__Unclassified_Lachnospiraceae	0.0180112	0	0.0222296
otu59637	p__Firmicutes	c__Clostridia	o__Clostridiales	f__Lachnospiraceae	g__Coprococcus	s__Unclassified_Coprococcus	0.0180112	0	0.0222296
otu29728	p__Spirochaetes	c__Spirochaetes	o__Spirochaetales	f__Spirochaetaceae	g__Treponema	s__Unclassified_Treponema	0.0180112	0	0.00739713
otu66444	p__Firmicutes	c__Clostridia	o__Clostridiales	f__Ruminococcaceae	g__Unclassified_Ruminococcaceae	s__Unclassified_Ruminococcaceae	0.0180112	0	0.00739713
otu28502	p__Bacteroidetes	c__Bacteroidia	o__Bacteroidales	f__S24-7	g__Unclassified_S24-7	s__Unclassified_S24-7	0.0180112	0	0.0222296
otu16258	p__Firmicutes	c__Erysipelotrichi	o__Erysipelotrichales	f__Erysipelotrichaceae	g__Allobaculum	s__Unclassified_Allobaculum	0.0180112	0	0.0222296
otu54667	p__Bacteroidetes	c__Bacteroidia	o__Bacteroidales	f__S24-7	g__Unclassified_S24-7	s__Unclassified_S24-7	0.0180112	0	0.00739713
otu64347	p__Actinobacteria	c__Coriobacteriia	o__Coriobacteriales	f__Coriobacteriaceae	g__Adlercreutzia	s__Unclassified_Adlercreutzia	0.0163738	0.00325076	0.0495102
otu47200	p__Firmicutes	c__Clostridia	o__Clostridiales	f__Clostridiaceae	g__Clostridium	s__Unclassified_Clostridium	0.0163738	0.00162538	0.0131951
otu17871	p__Bacteroidetes	c__Bacteroidia	o__Bacteroidales	f__S24-7	g__Unclassified_S24-7	s__Unclassified_S24-7	0.0163738	0	0.0222296
otu64204	p__Bacteroidetes	c__Bacteroidia	o__Bacteroidales	f__S24-7	g__Unclassified_S24-7	s__Unclassified_S24-7	0.0163738	0	0.00739713
otu27174	p__Bacteroidetes	c__Bacteroidia	o__Bacteroidales	f__S24-7	g__Unclassified_S24-7	s__Unclassified_S24-7	0.0163738	0	0.00739713
otu60227	p__Bacteroidetes	c__Bacteroidia	o__Bacteroidales	f__S24-7	g__Unclassified_S24-7	s__Unclassified_S24-7	0.0163738	0	0.00739713
otu49456	p__Firmicutes	c__Bacilli	o__Lactobacillales	f__Lactobacillaceae	g__Lactobacillus	s__Unclassified_Lactobacillus	0.0163738	0	0.00739713
otu4991	p__Bacteroidetes	c__Bacteroidia	o__Bacteroidales	f__S24-7	g__Unclassified_S24-7	s__Unclassified_S24-7	0.0163738	0	0.0222296
otu62312	p__Firmicutes	c__Clostridia	o__Clostridiales	f__Unclassified_Clostridiales	g__Unclassified_Clostridiales	s__Unclassified_Clostridiales	0.0163738	0	0.0222296
otu55584	p__Firmicutes	c__Clostridia	o__Clostridiales	f__Peptostreptococcaceae	g__Unclassified_Peptostreptococcaceae	s__Unclassified_Peptostreptococcaceae	0.0163738	0	0.0222296
otu17917	p__Bacteroidetes	c__Bacteroidia	o__Bacteroidales	f__S24-7	g__Unclassified_S24-7	s__Unclassified_S24-7	0.0163738	0	0.0222296
otu7499	p__Bacteroidetes	c__Bacteroidia	o__Bacteroidales	f__S24-7	g__Unclassified_S24-7	s__Unclassified_S24-7	0.0163738	0	0.0222296
otu59892	p__Bacteroidetes	c__Bacteroidia	o__Bacteroidales	f__S24-7	g__Unclassified_S24-7	s__Unclassified_S24-7	0.0163738	0	0.00739713
otu60597	p__Bacteroidetes	c__Bacteroidia	o__Bacteroidales	f__S24-7	g__Unclassified_S24-7	s__Unclassified_S24-7	0.0163738	0	0.0222296
otu12415	p__Bacteroidetes	c__Bacteroidia	o__Bacteroidales	f__S24-7	g__Unclassified_S24-7	s__Unclassified_S24-7	0.0163738	0	0.0222296
otu38626	p__Bacteroidetes	c__Bacteroidia	o__Bacteroidales	f__S24-7	g__Unclassified_S24-7	s__Unclassified_S24-7	0.0163738	0	0.00739713
otu11631	p__Actinobacteria	c__Actinobacteria	o__Bifidobacteriales	f__Bifidobacteriaceae	g__Bifidobacterium	s__Unclassified_Bifidobacterium	0.0147365	0.00325076	0.0210252
otu13595	p__Firmicutes	c__Bacilli	o__Lactobacillales	f__Lactobacillaceae	g__Lactobacillus	s__Unclassified_Lactobacillus	0.0147365	0.00325076	0.0495102
otu4136	p__Bacteroidetes	c__Bacteroidia	o__Bacteroidales	f__S24-7	g__Unclassified_S24-7	s__Unclassified_S24-7	0.0147365	0	0.0222296
otu8177	p__Firmicutes	c__Clostridia	o__Clostridiales	f__Clostridiaceae	g__Unclassified_Clostridiaceae	s__Unclassified_Clostridiaceae	0.0147365	0	0.0222296
otu55167	p__Bacteroidetes	c__Bacteroidia	o__Bacteroidales	f__S24-7	g__Unclassified_S24-7	s__Unclassified_S24-7	0.0147365	0	0.0222296
otu8662	p__Firmicutes	c__Clostridia	o__Clostridiales	f__[Mogibacteriaceae]	g__Unclassified_[Mogibacteriaceae]	s__Unclassified_[Mogibacteriaceae]	0.0147365	0	0.0222296
otu5812	p__Bacteroidetes	c__Bacteroidia	o__Bacteroidales	f__S24-7	g__Unclassified_S24-7	s__Unclassified_S24-7	0.0147365	0	0.0222296
otu1593	p__Actinobacteria	c__Coriobacteriia	o__Coriobacteriales	f__Coriobacteriaceae	g__Adlercreutzia	s__Unclassified_Adlercreutzia	0.0147365	0	0.0222296
otu44169	p__Firmicutes	c__Erysipelotrichi	o__Erysipelotrichales	f__Erysipelotrichaceae	g__Allobaculum	s__Unclassified_Allobaculum	0.0147365	0	0.0222296
otu26450	p__Firmicutes	c__Bacilli	o__Lactobacillales	f__Lactobacillaceae	g__Lactobacillus	s__Unclassified_Lactobacillus	0.0147365	0	0.0222296
otu50178	p__Bacteroidetes	c__Bacteroidia	o__Bacteroidales	f__S24-7	g__Unclassified_S24-7	s__Unclassified_S24-7	0.0147365	0	0.0222296
otu36546	p__Bacteroidetes	c__Bacteroidia	o__Bacteroidales	f__S24-7	g__Unclassified_S24-7	s__Unclassified_S24-7	0.0147365	0	0.0222296
otu13748	p__Firmicutes	c__Bacilli	o__Lactobacillales	f__Carnobacteriaceae	g__Trichococcus	s__Unclassified_Trichococcus	0.0130991	0	0.0222296
otu54081	p__Firmicutes	c__Clostridia	o__Clostridiales	f__Clostridiaceae	g__Unclassified_Clostridiaceae	s__Unclassified_Clostridiaceae	0.0130991	0	0.0222296
otu15540	p__Firmicutes	c__Clostridia	o__Clostridiales	f__Clostridiaceae	g__Unclassified_Clostridiaceae	s__Unclassified_Clostridiaceae	0.0130991	0	0.0222296
otu22591	p__Firmicutes	c__Clostridia	o__Clostridiales	f__Clostridiaceae	g__Clostridium	s__Clostridium_perfringens	0.0130991	0	0.0222296
otu5622	p__Firmicutes	c__Clostridia	o__Clostridiales	f__Ruminococcaceae	g__Oscillospira	s__Unclassified_Oscillospira	0.0130991	0	0.0222296
otu21693	p__Bacteroidetes	c__Bacteroidia	o__Bacteroidales	f__S24-7	g__Unclassified_S24-7	s__Unclassified_S24-7	0.0130991	0	0.0222296
otu68858	p__Bacteroidetes	c__Bacteroidia	o__Bacteroidales	f__S24-7	g__Unclassified_S24-7	s__Unclassified_S24-7	0.0130991	0	0.00739713
otu24597	p__Bacteroidetes	c__Bacteroidia	o__Bacteroidales	f__S24-7	g__Unclassified_S24-7	s__Unclassified_S24-7	0.0114617	0.00487615	0.0277684
otu14174	p__Firmicutes	c__Clostridia	o__Clostridiales	f__Unclassified_Clostridiales	g__Unclassified_Clostridiales	s__Unclassified_Clostridiales	0.0114617	0.00162538	0.0495102
otu14013	p__Bacteroidetes	c__Bacteroidia	o__Bacteroidales	f__S24-7	g__Unclassified_S24-7	s__Unclassified_S24-7	0.0114617	0	0.0222296
otu7830	p__Firmicutes	c__Bacilli	o__Bacillales	f__Bacillaceae	g__Natronobacillus	s__Unclassified_Natronobacillus	0.0114617	0	0.0222296
otu55691	p__Bacteroidetes	c__Bacteroidia	o__Bacteroidales	f__S24-7	g__Unclassified_S24-7	s__Unclassified_S24-7	0.0114617	0	0.0222296
otu23115	p__Firmicutes	c__Clostridia	o__Clostridiales	f__Clostridiaceae	g__Unclassified_Clostridiaceae	s__Unclassified_Clostridiaceae	0.0114617	0	0.0222296
otu47731	p__Bacteroidetes	c__Bacteroidia	o__Bacteroidales	f__S24-7	g__Unclassified_S24-7	s__Unclassified_S24-7	0.0114617	0	0.0222296
otu51905	p__Firmicutes	c__Erysipelotrichi	o__Erysipelotrichales	f__Erysipelotrichaceae	g__Allobaculum	s__Unclassified_Allobaculum	0.0114617	0	0.0222296
otu62276	p__Bacteroidetes	c__Bacteroidia	o__Bacteroidales	f__S24-7	g__Unclassified_S24-7	s__Unclassified_S24-7	0.0114617	0	0.0222296
otu36964	p__Bacteroidetes	c__Bacteroidia	o__Bacteroidales	f__S24-7	g__Unclassified_S24-7	s__Unclassified_S24-7	0.0114617	0	0.0222296
otu40631	p__Firmicutes	c__Clostridia	o__Clostridiales	f__Ruminococcaceae	g__Unclassified_Ruminococcaceae	s__Unclassified_Ruminococcaceae	0.0114617	0	0.0222296
otu51827	p__Firmicutes	c__Bacilli	o__Lactobacillales	f__Lactobacillaceae	g__Lactobacillus	s__Unclassified_Lactobacillus	0.0114617	0	0.0222296
otu31518	p__Firmicutes	c__Clostridia	o__Clostridiales	f__Lachnospiraceae	g__Unclassified_Lachnospiraceae	s__Unclassified_Lachnospiraceae	0.0114617	0	0.0222296
otu21483	p__Bacteroidetes	c__Bacteroidia	o__Bacteroidales	f__S24-7	g__Unclassified_S24-7	s__Unclassified_S24-7	0.0114617	0	0.00739713
otu16108	p__Bacteroidetes	c__Bacteroidia	o__Bacteroidales	f__S24-7	g__Unclassified_S24-7	s__Unclassified_S24-7	0.0114617	0	0.0222296
otu38435	p__Bacteroidetes	c__Bacteroidia	o__Bacteroidales	f__S24-7	g__Unclassified_S24-7	s__Unclassified_S24-7	0.0114617	0	0.0222296
otu66440	p__Bacteroidetes	c__Bacteroidia	o__Bacteroidales	f__S24-7	g__Unclassified_S24-7	s__Unclassified_S24-7	0.0114617	0	0.0222296
otu50569	p__Firmicutes	c__Clostridia	o__Clostridiales	f__Clostridiaceae	g__Clostridium	s__Unclassified_Clostridium	0.0114617	0	0.0222296
otu28224	p__Bacteroidetes	c__Bacteroidia	o__Bacteroidales	f__S24-7	g__Unclassified_S24-7	s__Unclassified_S24-7	0.0114617	0	0.0222296
otu63349	p__TM7	c__TM7-3	o__CW040	f__F16	g__Unclassified_F16	s__Unclassified_F16	0.0114617	0	0.0222296
otu13987	p__Bacteroidetes	c__Bacteroidia	o__Bacteroidales	f__S24-7	g__Unclassified_S24-7	s__Unclassified_S24-7	0.00982431	0.00162538	0.0495102
otu51152	p__Bacteroidetes	c__Bacteroidia	o__Bacteroidales	f__S24-7	g__Unclassified_S24-7	s__Unclassified_S24-7	0.00982431	0	0.0222296
otu10829	p__Firmicutes	c__Clostridia	o__Clostridiales	f__Unclassified_Clostridiales	g__Unclassified_Clostridiales	s__Unclassified_Clostridiales	0.00982431	0	0.0222296
otu59185	p__Firmicutes	c__Erysipelotrichi	o__Erysipelotrichales	f__Erysipelotrichaceae	g__Allobaculum	s__Unclassified_Allobaculum	0.00982431	0	0.0222296
otu67081	p__Bacteroidetes	c__Bacteroidia	o__Bacteroidales	f__S24-7	g__Unclassified_S24-7	s__Unclassified_S24-7	0.00982431	0	0.0222296
otu68405	p__Bacteroidetes	c__Bacteroidia	o__Bacteroidales	f__[Odoribacteraceae]	g__Odoribacter	s__Unclassified_Odoribacter	0.00982431	0	0.0222296
otu43215	p__Firmicutes	c__Clostridia	o__Clostridiales	f__Clostridiaceae	g__Clostridium	s__Unclassified_Clostridium	0.00982431	0	0.0222296
otu36060	p__Bacteroidetes	c__Bacteroidia	o__Bacteroidales	f__S24-7	g__Unclassified_S24-7	s__Unclassified_S24-7	0.00982431	0	0.0222296
otu61209	p__Bacteroidetes	c__Bacteroidia	o__Bacteroidales	f__S24-7	g__Unclassified_S24-7	s__Unclassified_S24-7	0.00982431	0	0.0222296
otu58722	p__Firmicutes	c__Clostridia	o__Clostridiales	f__Clostridiaceae	g__Clostridium	s__Clostridium_perfringens	0.00982431	0	0.0222296
otu24552	p__Firmicutes	c__Clostridia	o__Clostridiales	f__[Mogibacteriaceae]	g__Unclassified_[Mogibacteriaceae]	s__Unclassified_[Mogibacteriaceae]	0.00982431	0	0.0222296
otu59570	p__Bacteroidetes	c__Bacteroidia	o__Bacteroidales	f__S24-7	g__Unclassified_S24-7	s__Unclassified_S24-7	0.00982431	0	0.0222296
otu42943	p__Bacteroidetes	c__Bacteroidia	o__Bacteroidales	f__S24-7	g__Unclassified_S24-7	s__Unclassified_S24-7	0.00818692	0	0.0222296
otu44395	p__Firmicutes	c__Bacilli	o__Lactobacillales	f__Carnobacteriaceae	g__Trichococcus	s__Unclassified_Trichococcus	0.00818692	0	0.0222296
otu37961	p__Bacteroidetes	c__Bacteroidia	o__Bacteroidales	f__Prevotellaceae	g__Prevotella	s__Unclassified_Prevotella	0.00818692	0	0.0222296
otu1232	p__Bacteroidetes	c__Bacteroidia	o__Bacteroidales	f__S24-7	g__Unclassified_S24-7	s__Unclassified_S24-7	0.00818692	0	0.0222296
otu5912	p__Firmicutes	c__Clostridia	o__Clostridiales	f__Unclassified_Clostridiales	g__Unclassified_Clostridiales	s__Unclassified_Clostridiales	0.00818692	0	0.0222296
otu48121	p__Firmicutes	c__Clostridia	o__Clostridiales	f__Ruminococcaceae	g__Unclassified_Ruminococcaceae	s__Unclassified_Ruminococcaceae	0.00654954	0	0.0222296
otu11440	p__Firmicutes	c__Clostridia	o__Clostridiales	f__Unclassified_Clostridiales	g__Unclassified_Clostridiales	s__Unclassified_Clostridiales	0.00654954	0	0.0222296
otu33006	p__Firmicutes	c__Bacilli	o__Lactobacillales	f__Streptococcaceae	g__Streptococcus	s__Unclassified_Streptococcus	0	0.0146284	0.0222296
Increased OTUs are shown in red while decreased OTUs are shown in green
*P values were calculated using Tukey's honest significant difference test (HSD). P values < 0.05 were considered statistically significant
