# Supplementary material for: Dietary betaine prevents obesity through gut microbiota-drived microRNA-378a family
Source: Gut Microbes. 2021 Feb 8;13(1):1862612. doi: 10.1080/19490976.2020.1862612 (PMC7889173; doi:10.1080/19490976.2020.1862612)
Supplement: Supplemental Material [file KGMI_A_1862612_SM6571.zip › supplementary/Sup Table 4.xlsx]

## Sheet: Sheet1
Supplementary Table 4. List of different genes in liver between HFD+B→HFD group and HFD→HFD group
HFD+B→HFD vs. HFD→HFD
	Gene Count (mean)
Gene Name	HFD→HFD	HFD+B→HFD	logFC	logCPM	P-value	p.adj
0610010B08Rik	82	420.667	2.54275	1.86615	2.93e-07	9.75e-06
0610010K14Rik_1	137.333	305	1.33432	1.68953	0.00507945	0.0422607
0610030E20Rik_1	0	754.333	12.6779	2.50872	7.21e-39	3.57e-36
1110002L01Rik	27.3333	444.333	4.18248	1.79505	1.04e-14	9.07e-13
1110012L19Rik	430	1045.67	1.45683	3.39757	0.00204037	0.0206133
1110038B12Rik_2	484.333	203.333	-1.11721	2.21318	0.0178699	0.104117
1500002F19Rik	68.6667	13	-2.21086	-0.81775	3.59e-05	0.00075292
1500004A13Rik	147	5	-4.67101	0.0439868	7.9e-15	6.97e-13
1600020E01Rik	1058	432	-1.11898	3.33824	0.0169952	0.101017
1700025G04Rik	121	274.667	1.35295	1.50128	0.00468252	0.0399488
1700028K03Rik	160.667	21.3333	-2.73355	0.314396	1.62e-07	5.83e-06
1700030K09Rik	465.333	204	-1.01223	2.19127	0.0316807	0.154459
1700034H15Rik	120	29.6667	-1.84307	0.0601428	0.000269602	0.00414296
1700047M11Rik	72.3333	27.6667	-1.2011	-0.498536	0.0171509	0.10142
1700048O20Rik	739	236.667	-1.4628	2.72142	0.00203532	0.0205773
1700056E22Rik	245.333	62	-1.83532	1.06378	0.000175479	0.00289906
1700080G18Rik	68.6667	24.6667	-1.3112	-0.607097	0.0103214	0.071354
1700086O06Rik	144.667	59.6667	-1.10242	0.508222	0.0225928	0.122328
1700094D03Rik	1589	601	-1.22704	3.89007	0.00891118	0.0648388
1700119H24Rik	78.3333	15.6667	-2.15675	-0.589391	4.1e-05	0.000851029
1810010H24Rik	302	116.667	-1.19379	1.51681	0.0120901	0.0794937
1810046K07Rik	83.6667	181.667	1.30848	0.938353	0.00667653	0.0518741
2010016I18Rik	85	20.3333	-1.8468	-0.419115	0.000352608	0.00509646
2210039B01Rik	729.667	142	-2.1878	2.54703	6.86e-06	0.000171263
2210417A02Rik	486.667	201.333	-1.09718	2.23085	0.0199744	0.112547
2210418O10Rik	0	675.667	12.4907	2.32257	9.17e-38	3.97e-35
2310035C23Rik	1567.33	640.333	-1.16697	3.91544	0.0127247	0.0823041
2410002F23Rik	3071	1033	-1.39427	4.79305	0.00302912	0.028312
2610305D13Rik	104	19	-2.32159	-0.236565	7.01e-06	0.000174729
2610305D13Rik_1	104.333	15	-2.7008	-0.254958	3.33e-07	1.11e-05
2610507I01Rik	232	77	-1.422	1.09048	0.00324234	0.0300214
2700046G09Rik	168.333	70	-1.08871	0.716278	0.0240569	0.127908
2700081O15Rik	585.333	216	-1.28029	2.44865	0.00676541	0.0523592
2700099C18Rik	80.3333	32	-1.14576	-0.351648	0.0210363	0.116541
2810001G20Rik	294	122.667	-1.1062	1.51488	0.0200414	0.112832
2810013P06Rik	1354.67	402.333	-1.57621	3.56871	0.000877944	0.0105544
2810410L24Rik	366.333	163	-1.0028	1.85739	0.0338249	0.161434
2810459M11Rik	9437.67	3944.33	-1.09271	6.50418	0.0191359	0.109288
2900005J15Rik	298.667	90	-1.57132	1.39948	0.00111672	0.012899
2900089D17Rik	274	40	-2.60999	1.08484	2.35e-07	8.02e-06
3110062M04Rik	1368.33	240.333	-2.30668	3.4517	2.11e-06	6.08e-05
3110082I17Rik	122	243.667	1.18172	1.38725	0.0130915	0.0842046
4732465J04Rik	257.333	636	1.48205	2.6702	0.00179687	0.0187407
4831440E17Rik	394.667	163.667	-1.08938	1.93362	0.021413	0.118202
4833411C07Rik	545	177	-1.46181	2.29159	0.00211661	0.0212144
4833420G17Rik	4658.67	1659.33	-1.31894	5.41236	0.00492696	0.0414145
4833422C13Rik	98.6667	5.33333	-4.01053	-0.48573	1.3e-11	8.35e-10
4833438C02Rik	373	160.333	-1.02563	1.86086	0.0301202	0.149694
4833439L19Rik	1076.33	2754.33	1.56569	4.75695	0.000917415	0.0109023
4930404H11Rik	193.667	42.3333	-2.02412	0.682644	4.48e-05	0.00092267
4930413G21Rik	225.667	97.6667	-1.02213	1.16058	0.0324833	0.156882
4930430F08Rik	279	524.333	1.06939	2.51392	0.0230483	0.124163
4930467E23Rik	456.667	197.667	-1.02559	2.15559	0.0294987	0.147824
4930506C21Rik	242	69.3333	-1.64858	1.08661	0.000697601	0.00875856
4930515G01Rik	53.6667	12	-2.03784	-1.08394	0.000152871	0.00261921
4930538K18Rik	68	14.6667	-2.04029	-0.78249	0.000104566	0.00189959
4930563E22Rik	104	27.3333	-1.75026	-0.157811	0.0005478	0.00722461
4930581F22Rik	1767.67	474	-1.72594	3.90935	0.00028272	0.00429691
4933407K13Rik	344.333	94.6667	-1.7008	1.57778	0.000419829	0.00588993
4933408B17Rik	49.3333	7	-2.59623	-1.31662	6.53e-06	0.000164584
4933439C10Rik	938.667	229	-1.8724	2.96987	9.41e-05	0.00173186
5031414D18Rik	212	44.6667	-2.08164	0.796737	2.79e-05	0.000603384
5430405H02Rik	207	53.3333	-1.7844	0.835474	0.000281707	0.00428621
5730408K05Rik	151.667	42	-1.68474	0.413865	0.000666154	0.00847894
5730480H06Rik	489.333	189.667	-1.18524	2.20703	0.0120861	0.0794937
5830417I10Rik	1004	184	-2.28081	2.99061	2.81e-06	7.77e-05
6030458C11Rik	1183.67	433.667	-1.19725	3.47153	0.0107997	0.0733435
6430550D23Rik	119.333	46.3333	-1.16978	0.188836	0.0174095	0.102295
6430571L13Rik	90	24	-1.72511	-0.325873	0.000697307	0.00875856
8430408G22Rik	12081.7	846.667	-3.66758	6.41219	8.02e-13	5.88e-11
9030619P08Rik	1800	4482.67	1.4899	5.48724	0.0015633	0.0168761
9030622O22Rik	5835.67	2355.67	-1.13919	5.79351	0.0147183	0.0912796
9130001E16Rik	135.667	23.6667	-2.32079	0.136577	5.97e-06	0.000151278
9130208D14Rik	361.667	91.6667	-1.81825	1.62141	0.000175326	0.00289906
9130409I23Rik	13841.3	3423.33	-1.84457	6.85241	0.000105628	0.00191638
9330151L19Rik	1585	446.667	-1.65873	3.77035	0.000473843	0.00647087
9330159M07Rik	29	87	1.76339	-0.220509	0.000460873	0.00633747
9330162012Rik	718.333	201.333	-1.66093	2.63098	0.000502271	0.00677118
9330182L06Rik	26	85.3333	1.86727	-0.285707	0.000226819	0.00361372
9430015G10Rik	1385	364.667	-1.74788	3.55427	0.000241896	0.00378861
9430037G07Rik	0	79.3333	9.39206	-0.727608	4.84e-20	6.1e-18
9430091E24Rik	190.333	78	-1.11941	0.892499	0.019842	0.112074
9530027J09Rik	169.333	54	-1.47596	0.621395	0.00242428	0.0236474
9530077C05Rik	16.6667	96.6667	2.72749	-0.234025	2.54e-07	8.56e-06
9530080O11Rik	64.3333	18.6667	-1.60888	-0.779957	0.00198358	0.0202016
9530082P21Rik	1317	498.667	-1.22598	3.63225	0.00902133	0.0651614
9630015K15Rik	63.3333	25.6667	-1.13881	-0.675473	0.0235535	0.12615
9930012K11Rik	82.3333	33	-1.15233	-0.308786	0.0205716	0.114826
A1bg	6489	157047	4.76704	10.2269	9.34e-19	1.06e-16
A230050P20Rik	15720	5259.67	-1.40278	7.14469	0.0028197	0.0266784
A330023F24Rik	1369.67	525.667	-1.21132	3.68734	0.00983778	0.068974
A330035P11Rik	48.3333	104	1.28985	0.163148	0.00853647	0.0628359
A430046D13Rik	645	235	-1.29737	2.57538	0.00603972	0.0483631
A430057M04Rik	110.333	19	-2.35811	-0.171177	5.46e-06	0.000140271
A430110L20Rik	249.333	98.6667	-1.16875	1.26286	0.0143253	0.0896427
A530016L24Rik	73.3333	8.66667	-2.90629	-0.786289	2.02e-07	7.1e-06
A530020G20Rik	1063	327.667	-1.5321	3.22564	0.00121835	0.0137745
A530072M11Rik	73.3333	30.3333	-1.12974	-0.461764	0.0236714	0.126585
A630001G21Rik	176.333	58.6667	-1.39908	0.691563	0.00392276	0.035057
A630020A06	27.6667	102	2.04703	-0.06819	5.91e-05	0.0011729
A830010M20Rik	441.333	143.667	-1.45594	1.98628	0.0022799	0.0225404
A830080D01Rik	664	272	-1.10773	2.67555	0.0185306	0.10697
A930001C03Rik	342.333	69	-2.15586	1.47373	1.12e-05	0.000265555
A930013F10Rik	190.667	65	-1.35926	0.804338	0.00498374	0.0417399
A930015D03Rik	0	150.333	10.31	0.164524	4.03e-25	6.98e-23
A930024E05Rik	91	36	-1.13911	-0.179749	0.0213812	0.11812
A930033H14Rik	1172.67	428.667	-1.2898	3.43612	0.00610725	0.0487349
A930038B10Rik	287	111.333	-1.19041	1.43997	0.0124987	0.0812976
Aadat	2758	4984.67	1.02485	5.77736	0.0278374	0.141963
Aaed1	288.667	662.333	1.37063	2.75909	0.00374263	0.0337959
Aass	9450.67	18553	1.14227	7.63042	0.0143902	0.0899293
Abat	5935	12295.3	1.22201	7.01483	0.00896869	0.0650524
Abca1	12785.7	4977	-1.22456	6.90025	0.00883178	0.0644981
Abca3	4253	9711	1.34464	6.62663	0.00414686	0.0364487
Abca5	222.333	406.333	1.04241	2.15452	0.0271079	0.139112
Abca7	1266.33	521.333	-1.11675	3.60156	0.0171082	0.101292
Abca8b	1169	4862	2.23155	5.43934	3.73e-06	9.9e-05
Abcb10	1442.67	581.667	-1.0809	3.83681	0.0209051	0.11605
Abcb9	375.667	164	-1.02737	1.89156	0.0299362	0.14894
Abcc10	2680.33	1028.33	-1.20818	4.64963	0.0098773	0.0690341
Abcc4	711	277.333	-1.19725	2.74265	0.0110036	0.0742193
Abcc6	30942.3	10701.7	-1.36067	8.13566	0.00372308	0.0336851
Abcc9	206.667	825	2.18197	2.90329	6.77e-06	0.000169382
Abcf1	569.333	1760	1.81773	4.0612	0.000136123	0.00237334
Abcf1_1	291.667	709	1.4227	2.83002	0.0026473	0.0252715
Abcg5	13589	5820	-1.05863	7.04145	0.0231003	0.124347
Abhd5	1042	1888.67	1.02032	4.38139	0.0287708	0.145491
Abtb2	243	531.333	1.29165	2.46912	0.00625923	0.0495484
Acad11	4299	8103.67	1.08402	6.4516	0.0200911	0.112929
Acadvl_1	51	4219	6.44767	4.92642	8.04e-28	1.66e-25
Acap1	965	359.333	-1.24966	3.16771	0.00790406	0.0590929
Acap3	867.667	377.667	-1.02087	3.08108	0.0292964	0.147289
Accs	333.333	142.333	-1.05217	1.70156	0.0262397	0.136271
Acmsd	365	712.333	1.11751	2.92812	0.0173047	0.102
Acod1	85.6667	33	-1.22781	-0.245799	0.0134519	0.0858852
Acot11	132	590.333	2.31758	2.3856	2.18e-06	6.23e-05
Acot3	5171.67	988.667	-2.20605	5.35037	4.73e-06	0.000122648
Acot4	3567.33	1481	-1.09856	5.0981	0.0186295	0.107236
Acox3	815	1441	1.01955	4.00172	0.0289865	0.146262
Acp1	330	851.333	1.5236	3.07958	0.00130088	0.0145768
Acrbp	1128	358	-1.46947	3.32966	0.00188339	0.0194528
Acsl3	1694.67	3512	1.21745	5.20632	0.00928914	0.0666098
Acsl5	12596.3	25878.3	1.20718	8.09121	0.00979674	0.0687402
Acss2	7295	15625.3	1.27216	7.34731	0.00657667	0.0515024
Acss3	67	247.667	2.05136	1.19345	3.08e-05	0.00066267
Acta1	206	0	-10.5948	0.454662	9.67e-27	1.91e-24
Actg2	62	117	1.09621	0.371321	0.023783	0.126888
Acvr2b	564.333	205.333	-1.27663	2.37839	0.00701357	0.0539485
Adam10	775.333	2235.67	1.666	4.44146	0.000440854	0.00612605
Adam1a	503.667	134.667	-1.73788	2.10814	0.000301445	0.00448319
Adam33	254.333	98.3333	-1.20466	1.27906	0.0115462	0.0769432
Adamdec1	165	505.333	1.77724	2.2675	0.000214553	0.00345424
Adamts14	501.333	142.667	-1.63649	2.1271	0.000631678	0.00810488
Adamts6	1330	153.333	-2.95263	3.30755	3.49e-09	1.64e-07
Adamts7	4766.67	748	-2.50134	5.19703	2.88e-07	9.64e-06
Adamtsl5	238.667	64	-1.73061	1.04004	0.000391139	0.00553787
Adat3	162	60.6667	-1.23547	0.622619	0.0110589	0.0744837
Adck3	2680.33	5108	1.09468	5.78398	0.0189672	0.108548
Adcy1	69.3333	1020	4.04325	2.99202	1.81e-14	1.57e-12
Adcy4	686.333	186	-1.71654	2.55242	0.00033082	0.00485752
Adcy6	3311	1338.67	-1.13086	4.97998	0.015518	0.0950489
Adgre4	220.667	432.333	1.13542	2.21983	0.0162128	0.0980097
Adgrf1	76	224.333	1.70693	1.12262	0.00044806	0.00618581
Adgrg2	329	42.3333	-2.80718	1.32154	3.08e-08	1.23e-06
Adgrg7	0	136.667	10.1901	0.0464169	1.92e-24	3.16e-22
Adh7	2991.33	941	-1.51549	4.73442	0.00131745	0.0147505
Adora1	3872	1218.33	-1.49987	5.10164	0.00146421	0.0160184
Adra2b	318	91	-1.63104	1.45914	0.000733554	0.00909462
Adrb1	46	90.6667	1.15914	-0.00328102	0.0189606	0.108548
Adrbk2	3823.33	1417.67	-1.25647	5.1475	0.00732101	0.0556951
Agbl5	908.333	387.667	-1.05985	3.13415	0.0237093	0.12669
Ago4	777	312	-1.14974	2.88524	0.0144296	0.0900314
Agpat1	0	228.667	10.8722	0.718574	2.55e-28	5.36e-26
Agpat1_1	658.667	247.333	-1.29594	2.60615	0.00603969	0.0483631
Agpat1_3	0	184.667	10.5645	0.415805	1.49e-26	2.86e-24
Agpat2	11780.3	4731.67	-1.14371	6.80613	0.0142921	0.0894771
Agpat9	510.333	1272	1.47996	3.66936	0.00172648	0.0182121
Agrn	6141.33	1556.33	-1.82861	5.68831	0.000121189	0.00213715
Ahsa1	3473.33	6672	1.11274	6.16859	0.0171011	0.101292
AI429214	204.667	80.6667	-1.1548	0.974943	0.0161081	0.097457
AI506816	2270	711.333	-1.50016	4.33039	0.00147863	0.016138
Aif1_2	198.333	90.3333	-1.05793	0.997491	0.0263279	0.136474
Airn	133	40.6667	-1.55185	0.260112	0.00162648	0.0173021
Akap12	84	157	1.06	0.783973	0.0272174	0.139519
Akap5	199.667	77	-1.17596	0.92189	0.0142877	0.0894771
Akap8	11207.3	4165	-1.25781	6.69934	0.00720379	0.0551363
Akap8l	8297.67	2364.67	-1.63342	6.16489	0.000550976	0.00725269
Akirin1	988	2379	1.43534	4.58326	0.00230098	0.0226841
Akr1e1	762	2068	1.61428	4.34121	0.000648712	0.00828737
Aktip	279	694.333	1.46183	2.80236	0.00205331	0.020729
Alas1	18091.3	37627.7	1.22799	8.62657	0.00863065	0.0633198
Alas2	491.667	1258.67	1.52635	3.64993	0.00124799	0.0140523
Aldh1a7	1937.33	5414.67	1.65101	5.71668	0.000484155	0.00659221
Aldh3b2	205.333	52.6667	-1.79356	0.821988	0.000256694	0.00397102
Aldh7a1	7789	17132	1.30848	7.46576	0.00522568	0.0431406
Aldoc	362.333	669.333	1.05824	2.87125	0.0240572	0.127908
Alg6	31	149	2.347	0.367778	4.23e-06	0.000110532
Alpk1	441.333	122.667	-1.67222	1.92503	0.000503161	0.00677118
Alpl	4221	1269.67	-1.56568	5.20678	0.000914345	0.0109023
Als2	1316.67	2552.67	1.10199	4.76075	0.0183135	0.106166
Als2cl	6186	2272.67	-1.2743	5.83605	0.00652166	0.0512432
Ambp	188143	362447	1.11674	11.9283	0.016641	0.10007
Amn1	70.6667	241.667	1.92459	1.20848	8.44e-05	0.0015869
Amn1_1	134.333	292.667	1.24712	1.61972	0.00882094	0.0644528
Amt	1805.67	3500.33	1.15308	5.22222	0.0136096	0.0864539
Angpt1	26.3333	105	2.14822	-0.063557	2.79e-05	0.000603384
Angptl4_1	424	944.333	1.27984	3.29894	0.00654806	0.0513945
Angptl4_3	323	613.333	1.08817	2.76524	0.0205727	0.114826
Ankrd10	2715.67	901.667	-1.4182	4.61235	0.00258617	0.0247903
Ankrd13b	1104	341.667	-1.51476	3.28857	0.00137577	0.0153169
Ankrd13d	94.6667	41	-1.02514	-0.0797144	0.0383701	0.175489
Ankrd16	2800.33	842	-1.57063	4.61511	0.00088933	0.0106543
Ankrd23	1213.33	320.667	-1.75762	3.3697	0.000225921	0.00360771
Ankrd24	2142	753.333	-1.33882	4.28945	0.00438994	0.0380069
Ankrd33b	731.667	1352.33	1.0636	3.88566	0.0228859	0.123455
Ankrd54	1403.67	620.667	-1.00638	3.78406	0.0312095	0.153023
Ankrd55	1537	453.667	-1.57676	3.74647	0.000869547	0.0104898
Anks6	215	57.6667	-1.69273	0.902084	0.000535251	0.00706582
Anp32e	792.667	1546.33	1.13622	4.04973	0.0151831	0.0936325
Anxa11	196.667	396	1.19225	2.09873	0.0117396	0.0777835
Anxa13_1	1.33333	103	6.27594	-0.36136	3.39e-18	3.65e-16
Anxa5	1544.67	2931.33	1.0991	4.98746	0.0185789	0.107078
Anxa6	1879.67	4546	1.4426	5.51546	0.00216815	0.0215896
Anxa9	226.333	86.3333	-1.23989	1.08997	0.0097684	0.0686263
Aoc2	558	151.667	-1.70829	2.25585	0.000362794	0.00521107
Aox1	12247	3023.67	-1.83972	6.67883	0.000109988	0.0019748
Ap3m2	277.667	116.333	-1.07694	1.43106	0.0237392	0.126801
Ap4b1	297	73	-1.80604	1.33811	0.000214566	0.00345424
Ap5b1	258.333	100.667	-1.1762	1.29815	0.0137582	0.0871583
Ap5m1	115.333	673	2.71667	2.52916	4.49e-08	1.74e-06
Ap5z1	2188	915	-1.08409	4.398	0.020325	0.113821
Apbb2	606.333	225.667	-1.16115	2.52551	0.0138219	0.087203
Apbb3	3287	1095.33	-1.41885	4.88624	0.0025649	0.0246206
Apcs	18890.3	130779	2.96063	10.0846	2.4e-09	1.15e-07
Apip	317.333	651	1.24322	2.79636	0.00837318	0.061866
Apoa2	1.34049e+06	529736	-1.16609	13.6283	0.0124987	0.0812976
Apoc3	394780	139970	-1.32366	11.8184	0.00472987	0.0402213
Apol7a	15562.7	6239	-1.14784	7.20721	0.0139422	0.0877223
Apol7e	67	18.6667	-1.64076	-0.713542	0.00157786	0.016954
Apol9a	24940.7	5455.33	-2.01755	7.66571	2.47e-05	0.000541675
Apol9b	44801.3	8895	-2.15882	8.48402	7.08e-06	0.000176252
Apom_1	0	1410.67	13.5415	3.37016	5.5e-44	4.76e-41
Apom_2	2188.67	4027	1.06481	5.47741	0.0224285	0.121771
Apom_3	1043	2631	1.51295	4.68615	0.00134007	0.0149555
Apon	22501	43534.3	1.12483	8.86857	0.0158978	0.0966066
Apoo-ps	54.3333	106.333	1.11297	0.205391	0.0229604	0.123786
App	2916.33	7278	1.45315	6.19103	0.00200933	0.020374
Ar	868	1696.33	1.12732	4.18426	0.0159554	0.0968291
Arf4	2823	5440.33	1.11727	5.87031	0.0166829	0.100126
Arf4_1	2857	5515.67	1.11975	5.8892	0.016447	0.0992419
Arg1	70606.7	132521	1.07881	10.4883	0.0206136	0.114945
Arg2	25.3333	140.667	2.64825	0.287946	2.65e-07	8.9e-06
Arhgap15	39.6667	86	1.25404	-0.142844	0.011378	0.0760415
Arhgap27os3	122	51.3333	-1.10057	0.284243	0.0233508	0.1253
Arhgap39	630.667	262.667	-1.1174	2.59691	0.0174475	0.102464
Arhgap4	2172.33	935	-1.03696	4.39923	0.0263189	0.136474
Arhgap5	568.333	2584	2.3555	4.50506	1.2e-06	3.63e-05
Arhgef1	7366	3102.33	-1.07697	6.15153	0.0209169	0.11605
Arhgef19	6049	2437.67	-1.13362	5.84585	0.0151968	0.0936325
Arhgef25	393.333	158.667	-1.10987	1.91515	0.0190257	0.108838
Arhgef26	2138	4358.67	1.19744	5.52543	0.0104574	0.0717221
Arid3b	477.333	208.333	-1.01095	2.22978	0.0318576	0.154885
Arl1	228.333	1725	3.07952	3.82686	8.12e-10	4.14e-08
Arl13b	309.667	582	1.08018	2.65346	0.0215341	0.118493
Arl15	253.667	524.667	1.21746	2.4776	0.00988319	0.0690341
Arl3	699	1253.33	1.01515	3.7869	0.0297655	0.148402
Arl4d	3071.67	569.333	-2.25795	4.60059	2.99e-06	8.19e-05
Arl9	75.3333	28	-1.27525	-0.462888	0.0115827	0.0771342
Armc8	1131	484	-1.08493	3.44193	0.0204748	0.11439
Arpc2	2775	5801.33	1.2293	5.92841	0.00860804	0.0632641
Arpin	280.667	526.333	1.07743	2.51815	0.0219714	0.120213
Arrb2	1717.33	645.333	-1.22345	4.00346	0.00909401	0.0656521
Arrdc1	793.333	260.667	-1.44745	2.83294	0.00224145	0.0222078
Arrdc2_1	2051.67	848	-1.10505	4.29482	0.018089	0.105082
Arrdc3	21064	5442.33	-1.78416	7.47421	0.000171253	0.00285304
Art2a-ps	168	27	-2.46151	0.413568	1.39e-06	4.14e-05
Art4	55	124.333	1.37554	0.365126	0.00476531	0.0404235
As3mt	1004.67	2061	1.20858	4.44458	0.00986929	0.0690341
Asah1_1	1293	2661.67	1.21595	4.81054	0.00940313	0.0671477
Asah2	185.333	1049	2.63352	3.13684	9.21e-08	3.44e-06
Asap3	3759.33	993	-1.74337	4.99578	0.000240798	0.00377996
Asb2	103	262.667	1.51317	1.40005	0.00167144	0.0177169
Asic3	234.667	72.3333	-1.50578	1.07789	0.00184108	0.0191155
Asic5	113	211	1.07274	1.21293	0.024599	0.130187
Ass1	90601.3	167345	1.05889	10.8345	0.023016	0.124037
Atad1	1068	3754.33	1.93708	5.11944	5.01e-05	0.00101357
Atad5	178.667	76.6667	-1.03887	0.818504	0.0303593	0.150511
Atf7	524.667	63.6667	-2.79728	1.91799	2.65e-08	1.09e-06
Atg10	225	487.333	1.29511	2.35209	0.00620386	0.0492507
Atg16l2	2042.67	711	-1.36197	4.21601	0.00377951	0.0339954
Atg7	1238.33	2398.33	1.13372	4.69558	0.0152921	0.0939972
Atic	665.333	1377	1.22542	3.86098	0.00899097	0.0650641
Atl2	2806.33	7332	1.53032	6.18306	0.0011698	0.0133674
Atl3	580	5203	3.33963	5.39489	3.71e-11	2.3e-09
Atoh7	359	91	-1.77923	1.62088	0.000237001	0.00372879
Atoh8	4394.33	1251.67	-1.64363	5.24966	0.000514568	0.00689123
Atp11c_1	5.66667	106.667	4.36764	-0.228525	2.22e-13	1.72e-11
Atp13a3	2387	4646.67	1.10424	5.63148	0.0179861	0.104703
Atp2a1	205.667	16.6667	-3.45355	0.576229	1.36e-10	7.98e-09
Atp2a2	7656.67	13516.3	1.00105	7.22186	0.0314944	0.153875
Atp5a1	12316.7	28925	1.39624	8.19539	0.00294022	0.0276489
Atp6v0a4	85	33.6667	-1.15338	-0.265149	0.0215635	0.118607
Atp6v0d2	986	3761.33	2.10437	5.09204	1.18e-05	0.000277173
Atp6v1e1_1	704	1760	1.48977	4.16089	0.00159561	0.0170654
Atp8a1	937	326.333	-1.37789	3.08738	0.00350078	0.0319955
Atrnl1	526.333	1188.33	1.35082	3.60813	0.00411252	0.036285
Atxn10	1331.33	2798.67	1.24397	4.87628	0.00792208	0.0591638
Atxn7l2	308.333	124.667	-1.1264	1.56909	0.017814	0.103879
Awat2	247	66.6667	-1.6758	1.0938	0.000570584	0.00747863
Axin2	744.667	316	-1.05918	2.8515	0.0239994	0.12779
Azin2	260.333	94	-1.31688	1.27156	0.00595564	0.0478872
B130024G19Rik	244	85.3333	-1.3595	1.16931	0.00471728	0.0401635
B130055M24Rik	410	163.667	-1.15832	1.95827	0.0142894	0.0894771
B230206H07Rik	175.333	74.6667	-1.05753	0.787038	0.0280829	0.142637
B230208H11Rik	98	36.3333	-1.22893	-0.0847051	0.0130434	0.0839342
B230217O12Rik	215.333	79	-1.26018	1.00824	0.00876128	0.0640507
B230317F23Rik	172.667	66.3333	-1.20378	0.724735	0.0126098	0.0818663
B3galt1	750.333	5233.33	2.96659	5.44024	2.33e-09	1.12e-07
B3gat2	876	176.333	-2.14622	2.80229	9.57e-06	0.000229917
B3gnt5	75.3333	11.6667	-2.50975	-0.734558	3.94e-06	0.000103611
B430306N03Rik	43	120.667	1.72659	0.238315	0.000491532	0.00666646
B4galnt2	38.6667	75.6667	1.1099	-0.288476	0.025333	0.132907
B4galnt3	27.3333	83.6667	1.77424	-0.285434	0.000449385	0.00619178
B930025P03Rik	181.667	22.3333	-2.84411	0.467081	4.33e-08	1.7e-06
B930059L03Rik	114	30	-1.73734	-0.00828096	0.00053146	0.00703588
Bace2	74.6667	214.667	1.70023	1.05088	0.000456926	0.00628943
Bach2	756	231	-1.54044	2.73575	0.00119368	0.0135397
Bag3	2247.33	4365.67	1.13059	5.54985	0.0154794	0.0949383
Basp1	75	167	1.29703	0.798018	0.00730203	0.0556211
Batf2	288	68.6667	-1.88096	1.271	0.000117243	0.00207814
Batf3	180	57	-1.49131	0.701061	0.00221125	0.0219468
Bbof1	174	75	-1.04	0.780847	0.0307954	0.15196
Bbs2	781.333	327.667	-1.07425	2.91292	0.0220619	0.120433
BC002059	1075	456.333	-1.05752	3.37852	0.0238986	0.127401
BC002163	631.667	268.667	-1.06018	2.61703	0.0241006	0.128041
BC003331	2651.33	299.333	-2.97651	4.29112	2.22e-09	1.07e-07
BC021614	14673.7	1051.33	-3.57795	6.67477	2.3e-12	1.63e-10
BC021614_1	31656.3	1989.67	-3.83188	7.79441	1.1e-13	8.8e-12
BC023105	106078	3299.33	-4.83141	9.48757	4.09e-19	4.77e-17
BC024386	82995	22408.7	-1.71645	9.46622	0.000290396	0.0043767
BC025920	186	46	-1.83225	0.659128	0.000207989	0.00337186
BC037034	4026	1666.67	-1.09913	5.26941	0.0185499	0.10697
BC048546	172.667	619.667	2.02544	2.51043	2.79e-05	0.000603384
BC065397	200.333	75	-1.25944	0.920553	0.0088845	0.0647806
Bcar1	4826	2045.33	-1.09353	5.53148	0.0191073	0.109215
Bcat2	4286.67	1818.67	-1.06448	5.37122	0.0224865	0.12199
Bckdhb	3761.67	8627.67	1.36905	6.46134	0.00353573	0.0322851
Bcl2l13	533	130.667	-1.90267	2.15343	7.94e-05	0.00151527
Bcl2l15	209	44.3333	-2.05577	0.783782	3.56e-05	0.000750293
Bcl2l15_1	87.6667	22.6667	-1.75193	-0.394381	0.000583031	0.00759529
Bcl3	2741.67	5787.33	1.24891	5.92056	0.0076315	0.0575205
Bcl6	3613	1247.33	-1.36118	5.03595	0.003759	0.0338995
Bcl7a	2444	861	-1.32838	4.4818	0.00468342	0.0399488
Bcl7c	4168.33	1790.33	-1.04702	5.33886	0.0247465	0.130771
Bcl9	1230.67	477.333	-1.2021	3.53412	0.0104266	0.0716368
Bdp1	1118.33	390.667	-1.29293	3.36816	0.00602887	0.0483567
Bend6	51.6667	91.6667	1.02855	0.0548584	0.0342305	0.162545
Bglap3	370.667	88.3333	-1.90083	1.6485	9.36e-05	0.00172821
Bgn	3605.33	6440.67	1.01128	6.15011	0.0298938	0.148889
Bhlhb9	156.333	315.333	1.1663	1.73676	0.0139725	0.0878732
Bhlhe40	5771	10517.7	1.0383	6.84623	0.0258171	0.134631
Bhmt	123361	271647	1.30963	11.4537	0.00517595	0.0428335
Bid	323.333	31.3333	-3.28159	1.27694	2.74e-10	1.52e-08
Bik	619.667	105	-2.37472	2.288	1.34e-06	4e-05
Bivm	389.333	702.667	1.0041	2.95337	0.0320849	0.155772
Blk	116.333	22	-2.23622	-0.0758102	1.29e-05	0.000298677
Blzf1	359	863.333	1.4135	3.13086	0.00276879	0.0262685
Bmp5	263.667	552	1.23158	2.53702	0.0090189	0.0651614
Bmp7	71	151.333	1.24965	0.680395	0.00970077	0.0682897
Bmper	58	482	3.21898	1.97719	3.07e-10	1.67e-08
Bmpr2	641.667	1769.67	1.63271	4.10642	0.000568879	0.00746708
Bora	390.667	157.667	-1.11495	1.89981	0.0184813	0.106782
Bpgm	379.333	943.667	1.53336	3.22312	0.00119929	0.0135922
Bphl	6228.33	11557.7	1.06055	6.97277	0.0228581	0.123455
Bpnt1	752.333	2668	2.031	4.60344	2.26e-05	0.000502962
Brca1	232	101.667	-1.04118	1.20004	0.0286004	0.144788
Brca2	1254.67	454.667	-1.29437	3.52859	0.00592187	0.047695
Brd4	5588	2306	-1.14592	5.7521	0.0141541	0.0888945
Brd9	1472.33	597.333	-1.12824	3.81347	0.0159713	0.0968411
Brf1	4906	2047	-1.09334	5.55913	0.0191332	0.109288
Brms1l	508.333	178.333	-1.35018	2.22092	0.0044414	0.0384044
Brox	1563.67	212.667	-2.73869	3.55792	3.05e-08	1.22e-06
Brwd1_1	110	348	1.8643	1.71075	0.000118224	0.00209018
Btc	55	101.333	1.02961	0.166532	0.0340461	0.162002
Btg2	412.333	1355.33	1.87989	3.66318	8.36e-05	0.00157446
Btnl2_1	177	31	-2.3382	0.504587	3.9e-06	0.00010266
C030034I22Rik	296	113.667	-1.19928	1.49008	0.0117262	0.0777317
C030039L03Rik	134	34.6667	-1.79928	0.209962	0.000291816	0.00437755
C130026I21Rik	189.333	80.3333	-1.06254	0.906975	0.0263937	0.136571
C1galt1c1	851	1632.33	1.11505	4.137	0.0171146	0.101292
C1qc	1868	4561	1.45527	5.51959	0.00198771	0.0202186
C2	729.333	2076.33	1.6297	4.33597	0.000580627	0.00758536
C2_1	584	1781.33	1.73846	4.09855	0.000255595	0.0039673
C2_3	660.667	1528.67	1.42237	3.95334	0.00253618	0.0244125
C230091D08Rik	236.333	566	1.43532	2.51652	0.00247663	0.0240396
C3	445235	908908	1.19999	13.2287	0.0102163	0.0707827
C330007P06Rik	1103.67	1969.67	1.0095	4.44198	0.0304471	0.15079
C330022C24Rik	789	290	-1.26288	2.87393	0.0073683	0.0559934
C3ar1	60	181.333	1.75666	0.798373	0.000343324	0.00499875
C4a	131	1799.33	3.96279	3.82454	3.48e-14	2.91e-12
C4a_1	563.333	2859.67	2.52909	4.62526	2.22e-07	7.61e-06
C4a_2	14.6667	442	5.05701	1.76006	9.07e-19	1.04e-16
C4b_2	10240	0	-16.2132	6.03965	6.55e-60	9.08e-56
C4bp	9369.67	26246.7	1.65378	7.99059	0.000469629	0.00643234
C4bp_1	8562.67	18133.3	1.25291	7.56753	0.007412	0.056233
C5ar1	57	204.333	2.00772	0.918837	4.68e-05	0.000959442
C6	1026.67	1858	1.02834	4.35049	0.0275608	0.140759
C730027H18Rik	109.333	32.6667	-1.57614	-0.012619	0.00156856	0.0169065
C8a	8726.67	25342.3	1.6924	7.90837	0.000350131	0.00507109
C8b	2730.33	14160.3	2.54332	6.93162	1.85e-07	6.59e-06
C9	9052	19423	1.27227	7.65892	0.00656925	0.0515024
Cab39l	1920.67	4106.33	1.24632	5.42526	0.00777803	0.0583667
Cabin1	3752.33	1328.33	-1.32132	5.10049	0.00486556	0.0410728
Cacnb1	223	51.3333	-1.9048	0.901377	0.000112847	0.00201346
Cacnb3	146.333	60.6667	-1.12755	0.515348	0.0201239	0.113022
Cacul1	388.333	1322.67	1.91647	3.59513	6.2e-05	0.0012189
Cadm3	67.6667	365	2.58766	1.64871	2.12e-07	7.38e-06
Cadps2	361.667	956.667	1.5508	3.23585	0.0010657	0.0123819
Calcrl	357	761.333	1.25522	2.98999	0.00766686	0.0576929
Calm1	11445	20558	1.01492	7.8205	0.0292398	0.147059
Calr	54864.7	107984	1.14756	10.1709	0.0139353	0.0877223
Camk2g	1380.67	270.333	-2.10626	3.47161	1.25e-05	0.000291737
Camk4	193	355	1.08205	1.96024	0.0218854	0.119855
Camp	134	14.6667	-3.01636	0.0217868	1.88e-08	7.95e-07
Canx	7636	19500.7	1.53398	7.59175	0.00113367	0.0130404
Cap1	5540	2294	-1.09662	5.73407	0.0187703	0.107822
Capg	264	91.6667	-1.34197	1.28127	0.00524042	0.0432108
Capn15	2727.33	1195	-1.01455	4.73597	0.0295874	0.147894
Capns1	8211.67	3173.67	-1.19738	6.26875	0.0104301	0.0716368
Caprin2	551	118.333	-2.08	2.16444	1.88e-05	0.000424961
Caprin2_1	149.333	47.6667	-1.45126	0.370228	0.00289097	0.0272782
Car15	173	35.3333	-2.05966	0.503134	3.91e-05	0.000818041
Car2	337	1386.33	2.20526	3.63783	5.04e-06	0.000130489
Car5a	2101.33	4182.33	1.16368	5.4775	0.0127777	0.0825693
Car9	25.3333	76.3333	1.74516	-0.406305	0.000608327	0.00788777
Card10	1578.67	590.333	-1.24315	3.87188	0.00807881	0.0601722
Carmn	271	95.3333	-1.32438	1.32594	0.00580694	0.0468237
Casp3	888.667	1758.67	1.11945	4.24445	0.0166954	0.100126
Catsperd	189.667	50.6667	-1.74283	0.708724	0.000376902	0.00537472
Catsperg1	74	31	-1.03785	-0.433632	0.0389809	0.17692
Cbarp	178	77	-1.04124	0.837028	0.0299294	0.14894
Cbx2	979.333	347	-1.32972	3.16395	0.00478339	0.0405025
Cbx7_1	1366	447	-1.45196	3.61312	0.00209881	0.0210809
Ccdc122	55.3333	285.667	2.57834	1.31211	2.52e-07	8.51e-06
Ccdc126	126.333	248.667	1.16046	1.41416	0.0147374	0.0913575
Ccdc14	257.667	79.3333	-1.52284	1.20538	0.00161065	0.0171865
Ccdc148	40	170	2.26001	0.626182	6.74e-06	0.000168885
Ccdc157	1830.67	807.667	-1.0185	4.16434	0.0291184	0.146691
Ccdc163	739.667	285.667	-1.20214	2.8011	0.0106585	0.0727411
Ccdc166	474.333	162.333	-1.38999	2.10954	0.00342701	0.0314373
Ccdc17	597.333	252.667	-1.059	2.54193	0.0243178	0.128898
Ccdc171	643.333	221	-1.36755	2.55518	0.00389985	0.034965
Ccdc189	1139	481.333	-1.0706	3.46341	0.0222076	0.120951
Ccdc191	845	338	-1.15826	3.00727	0.0136839	0.0868065
Ccdc30	96.6667	177	1.02282	0.965638	0.03217	0.155803
Ccdc57	974.667	340.667	-1.33148	3.15555	0.00473912	0.0402505
Ccdc62	642.667	275.333	-1.04449	2.64416	0.0262183	0.136211
Ccdc84	2602	1101.33	-1.07169	4.65107	0.0217156	0.119161
Ccdc9	3047.67	1090	-1.31462	4.80637	0.00509378	0.0423545
Ccdc90b	248.333	507.667	1.20713	2.42978	0.0105267	0.0720188
Cck	118	314	1.57306	1.62441	0.00105124	0.0122551
Ccl2	46	285.667	2.80234	1.28739	3.14e-08	1.25e-06
Ccl24	215.333	489.667	1.35693	2.32404	0.00420166	0.0367904
Ccl27a	636.667	226.667	-1.31513	2.55543	0.00545692	0.0445718
Ccl27b	233	89.6667	-1.20066	1.14724	0.0121252	0.079615
Ccl5	479.667	150.333	-1.5136	2.09599	0.00151858	0.0164317
Ccnd1	10790.3	4600	-1.06123	6.70731	0.0227867	0.123137
Ccnl2	40907.7	14597.7	-1.31783	8.54994	0.00491602	0.0413766
Ccpg1	1360.67	4529	1.9099	5.40211	6.24e-05	0.00122586
Ccr5	242.667	475	1.13982	2.35853	0.0156823	0.0956647
Ccsap	96.6667	41	-1.03186	-0.0612072	0.0363207	0.169286
Cd151	1358.33	3123.67	1.4229	4.98313	0.00248825	0.0241017
Cd160	147.667	64.6667	-1.01638	0.538238	0.0347298	0.164017
Cd163	180	1169.67	2.88325	3.29569	6.97e-09	3.14e-07
Cd177	20	104.667	2.55468	-0.104887	9.31e-07	2.85e-05
Cd180	55	110	1.13901	0.256746	0.0202014	0.113273
Cd19	526	105.333	-2.13966	2.09448	1.15e-05	0.000269799
Cd207	127.667	627.667	2.45031	2.43438	6.24e-07	1.98e-05
Cd22	377.667	93.3333	-1.83923	1.67506	0.000150015	0.00257666
Cd24a	115.333	281.333	1.46038	1.50495	0.00228215	0.0225466
Cd27	127.333	29.3333	-1.94981	0.106236	0.00010941	0.00196697
Cd274	1377	244	-2.3239	3.43504	1.79e-06	5.23e-05
Cd300e	147	336.333	1.37278	1.7979	0.00394893	0.0351775
Cd300ld	98.3333	385.667	2.13992	1.80632	1.19e-05	0.000278313
Cd302	6620.33	29665.7	2.33361	8.02972	1.41e-06	4.19e-05
Cd36	205.667	3404	4.19283	4.72084	1.77e-15	1.61e-13
Cd37	302.667	131.667	-1.03227	1.57886	0.0295406	0.147866
Cd53	593.667	1380.67	1.38796	3.80758	0.00320746	0.0297382
Cd55	924	1794.67	1.12109	4.26107	0.0165132	0.099431
Cd55_1	239	21	-3.2957	0.81661	5.24e-10	2.75e-08
Cd59b	98.6667	325.667	1.87243	1.61507	0.000112169	0.00200616
Cd63	803.333	329	-1.11293	2.94051	0.0177714	0.103674
Cd68	536.667	1138.67	1.25587	3.57194	0.0075082	0.0567455
Cd7	222	97.3333	-1.02373	1.13508	0.0321136	0.155802
Cd74	52200.7	13924	-1.73508	8.79368	0.000251422	0.00391128
Cd79a	229.667	88.3333	-1.21063	1.12372	0.0114326	0.0763332
Cd79b	315.667	100	-1.49304	1.49986	0.00188531	0.0194581
Cd93	170.667	313.333	1.03736	1.78447	0.0284562	0.144269
Cdc7	139.333	55.6667	-1.16587	0.424355	0.0164604	0.0992419
Cdk10	4548.33	1621.67	-1.31088	5.38153	0.00518996	0.0429225
Cdk11b	6175.33	2575.67	-1.09107	5.89158	0.0193513	0.110201
Cdk5r1	109	46.3333	-1.08324	0.117511	0.0267835	0.137907
Cdkn1a	65.6667	197	1.75452	0.934145	0.000331908	0.00486833
Cdkn1a_1	61	173	1.68223	0.754589	0.00057848	0.00757159
Cdkn2a	65.3333	23.6667	-1.26638	-0.661056	0.0138053	0.0871808
Cdkn2c	105	266.333	1.53199	1.43045	0.00144064	0.0158608
Cebpa	14139	1925	-2.68702	6.72411	4.34e-08	1.7e-06
Cebpb	2918.67	6188.67	1.25789	6.01418	0.00721576	0.0551888
Cebpd	253	720	1.68071	2.80292	0.000425725	0.0059562
Cecr2	956	125.333	-2.81859	2.84043	1.51e-08	6.46e-07
Cela1	413.333	1179	1.686	3.51236	0.000388253	0.00550263
Celf2	229.333	733	1.81309	2.79546	0.00015479	0.00264555
Cenpl	399.667	141	-1.32745	1.88404	0.00531247	0.0437024
Cenpn	109	42	-1.21819	0.0549442	0.0134179	0.0857074
Cep120	1824.67	683	-1.25125	4.0855	0.00765634	0.0576764
Cep152	1425.33	551	-1.20292	3.74478	0.0103312	0.0713793
Cep164	1494	619	-1.0936	3.84056	0.0194168	0.110437
Cep76	172	370.667	1.26668	1.98081	0.00755081	0.0570364
Cep85l	138	410.667	1.74032	1.97685	0.000297707	0.00445147
Cerkl	130	387	1.74518	1.89996	0.000290148	0.0043767
Cers5	406.667	175	-1.04945	1.99169	0.0264254	0.136571
Ces1g	11407.3	2927.33	-1.79299	6.58773	0.00016022	0.00271825
Ces2c	296.667	120.333	-1.11946	1.52177	0.0185426	0.10697
Ces2d-ps	181.667	14.3333	-3.51382	0.393165	8.38e-11	5.03e-09
Ces3b	4522	11235.7	1.48434	6.81216	0.0016137	0.0172058
Cetn2	729.333	1417.33	1.13081	3.92439	0.0156904	0.0956647
Cfb	14949	37575	1.50176	8.54659	0.00142323	0.0157065
Cfb_1	12161.7	32053.7	1.58434	8.30429	0.000786433	0.00967236
Cfh	44120	131474	1.74526	10.2934	0.000231922	0.00367563
Cfhr1	5883.33	13374.7	1.35314	7.09602	0.00391799	0.035057
Cfhr3	299	63.3333	-2.04242	1.29685	3.2e-05	0.000681244
Cfi	22239.3	68766	1.79682	9.34596	0.00015432	0.00264079
Chac1	66.3333	263.333	2.19233	1.26206	8.45e-06	0.000206073
Chchd10	64439	26511.3	-1.10635	9.2678	0.0176636	0.103166
Chil1	58.6667	261.333	2.32028	1.21795	2.9e-06	7.98e-05
Chkb	7542.33	3065.33	-1.12786	6.16532	0.0156884	0.0956647
Chrna4	3226.67	863.333	-1.72875	4.77587	0.000270744	0.00415274
Chrnb2	189	72	-1.21167	0.841004	0.0120971	0.0794937
Chst2	52.6667	111.667	1.25728	0.256204	0.0103551	0.0714445
Chst3	66.3333	29	-1.06776	-0.575446	0.0329462	0.158345
Chtf18	71.6667	26.6667	-1.25092	-0.507322	0.0132739	0.0849836
Ciita	1864.33	216.333	-2.92902	3.78923	4.15e-09	1.93e-07
Cipc	4080	1807	-1.00771	5.32486	0.0305677	0.151159
Cisd3b	229	78.3333	-1.37274	1.06848	0.00438607	0.0379971
Cish	1218.33	2247.33	1.05325	4.6161	0.0240268	0.127845
Ckm	138	4	-4.90769	-0.0659675	1.23e-15	1.14e-13
Clasrp	2700	822.333	-1.52681	4.57101	0.00122038	0.0137862
Clcn6	63.6667	9.33333	-2.58034	-0.983823	3e-06	8.19e-05
Cldn2	1238.33	318.333	-1.79808	3.38585	0.000164125	0.00276382
Clec4a1	147.333	307.667	1.24561	1.70685	0.00885339	0.0646218
Clec4a2	74.3333	141.667	1.0735	0.640603	0.0258775	0.134744
Clec4a3	143	372	1.53013	1.88915	0.00139958	0.0155196
Clec4e	7	72.3333	3.46648	-0.753016	2.01e-09	9.79e-08
Clec4n	136	455.667	1.9048	2.09289	8.08e-05	0.0015358
Clic4	6	1914	8.43808	3.82197	1.56e-36	6e-34
Clic5	107.667	194.667	1.02949	1.12256	0.0306035	0.151228
Clk2	3404	928.333	-1.69976	4.86504	0.000338132	0.00493872
Clk4	10270.7	4329.33	-1.07643	6.62943	0.0209523	0.116122
Clstn1_1	193	360	1.07782	1.98642	0.022349	0.121535
Cltc	626.333	4725	3.06598	5.261	7.96e-10	4.07e-08
Clu	31741.7	102017	1.85626	9.90537	9.54e-05	0.0017543
Cmip	243	1658.67	3.01487	3.85091	1.63e-09	8.01e-08
Cmpk2	619.333	208.333	-1.3927	2.48217	0.00330024	0.0304761
Cmtr1	806	1922.33	1.42329	4.28037	0.00250887	0.0242169
Cnbd2	206.333	77.3333	-1.24968	0.954891	0.00933577	0.066806
Cnih1	240.667	2952	3.80603	4.56077	1.87e-13	1.47e-11
Cnn1	34.6667	120	1.98486	0.184916	7.3e-05	0.00141895
Cnot6l	960.667	2086.33	1.30292	4.42551	0.00550642	0.0448611
Cnst	478.667	153.667	-1.41368	2.07179	0.00297728	0.0279027
Cntf	254	110.667	-1.02836	1.3112	0.0304021	0.150663
Cog5	1052.33	225	-2.08478	3.13377	1.57e-05	0.000360559
Col11a2_2	219	47.3333	-2.05877	0.843644	3.14e-05	0.000671959
Col15a1	260	1115.67	2.28504	3.31513	2.58e-06	7.23e-05
Col27a1	5104.67	1905	-1.2565	5.56569	0.00729686	0.0556211
Col4a1	821	2108.67	1.53922	4.38989	0.0011182	0.0129054
Col4a2	781	1927	1.47824	4.27026	0.00172177	0.0181763
Col4a3bp	776	1728	1.34127	4.15998	0.00432454	0.0375815
Col4a5	73.6667	424	2.68685	1.85555	7.5e-08	2.81e-06
Col6a4	140	9.33333	-3.68125	0.0157279	5.81e-11	3.55e-09
Col7a1	96.3333	24	-1.81851	-0.263088	0.000368871	0.00527906
Col9a3	93.3333	11.6667	-2.82481	-0.450233	2.3e-07	7.89e-06
Comtd1	686.333	285.667	-1.10333	2.72735	0.0188741	0.108194
Copb2	5702	10166.3	1.0042	6.80944	0.0309945	0.152292
Cops4	1122	2003	1.00374	4.46696	0.0313847	0.153556
Cops6	2460.67	7250.33	1.72906	6.11873	0.000265668	0.00409612
Cops7b	1125.67	434.667	-1.19687	3.40226	0.0107956	0.0733435
Cox20	1024	254	-1.70007	3.1103	0.000367719	0.00527089
Cp	157223	322633	1.20833	11.7319	0.00971669	0.068367
Cpb2	16523	50705.3	1.79038	8.91076	0.000162523	0.00274723
Cpe	29.3333	110.333	2.05456	0.0322618	4.97e-05	0.0010077
Cpeb1	1584	533	-1.43199	3.8429	0.00238745	0.0233374
Cpeb2	719.333	1393.67	1.12	3.90737	0.0166994	0.100126
Cpeb3	78	519	2.88727	2.12015	9.45e-09	4.17e-07
Cpn2	13222	28345	1.27047	8.2047	0.00663927	0.0517992
Cpne1	408.667	781	1.08271	3.0786	0.0209491	0.116122
Cpne3	1267.67	2314.33	1.04029	4.66321	0.0257708	0.134491
Cpne8	260	1113	2.27367	3.31205	2.84e-06	7.85e-05
Cpox	3775.67	7577.67	1.1765	6.32907	0.0118054	0.0781075
Cps1	18575	38029.3	1.20003	8.64597	0.0102234	0.0707827
Cpsf4l	434	110.667	-1.77905	1.87435	0.000228625	0.0036332
Cpsf7	7573.67	3158.33	-1.08894	6.18776	0.0195641	0.111047
Cpt1b	582.667	214	-1.31429	2.41858	0.00542263	0.0443948
Cpt1c	98.3333	40.6667	-1.13984	-0.0554994	0.0196771	0.111506
Crbn	796	2468	1.77163	4.55604	0.000194542	0.0031874
Creld2	2654	5276.33	1.16307	5.81061	0.0128021	0.0826503
Crip2	351	1130.67	1.8497	3.45131	0.000108677	0.00196048
Crip2_2	1249.67	2435.67	1.12352	4.70457	0.0162136	0.0980097
Crocc	391	165	-1.08376	1.922	0.0219871	0.120222
Crp	10875.7	22124.7	1.194	7.86957	0.0106064	0.0724927
Crybb3	30.3333	702	4.6742	2.42341	2.21e-17	2.2e-15
Crygn	150.667	12.6667	-3.42834	0.148032	2.88e-10	1.57e-08
Cryl1	1520	622	-1.11515	3.86443	0.0171933	0.101454
Cryz	2090.33	4021	1.11514	5.43324	0.0169199	0.100872
Csf1r	1777	3350	1.08571	5.18211	0.0200033	0.112664
Csf2rb	58	151.667	1.52989	0.603541	0.00177529	0.0185855
Csnk2a1	1141.33	6025	2.54026	5.7003	1.94e-07	6.84e-06
Cspp1	3774.33	1321	-1.3419	5.10634	0.0042601	0.0372081
Csrp3	1090	3126.67	1.68499	4.91207	0.000377713	0.00538077
Ctbs	594	1152	1.1308	3.63128	0.0157696	0.0959535
Ctcfl	62.6667	135	1.26418	0.508409	0.00922622	0.0663646
Cth	7084.67	13917	1.15585	7.21528	0.0133039	0.0850968
Ctns	91.6667	565.667	2.76622	2.2784	3.05e-08	1.22e-06
Ctrl	150.333	53	-1.30966	0.485024	0.00714264	0.054759
Ctsc	3036	8768.33	1.70364	6.39877	0.000322825	0.00476536
Ctse	1413.67	69.6667	-4.1757	3.29401	3.39e-15	3.06e-13
Ctsk	86	0	-9.34377	-0.752215	8.02e-20	9.92e-18
Ctsl	24779	48027.3	1.12404	9.0096	0.0159695	0.0968411
Ctss	1775	3326.67	1.06696	5.17427	0.0222005	0.120951
Ctsw	510	136	-1.73935	2.12558	0.000297704	0.00445147
Cuedc1_2	365.333	159	-1.04219	1.84155	0.0275194	0.140599
Cul3	1196.67	3088	1.55255	4.94606	0.00100759	0.0118158
Cul5	1616	705	-1.06322	3.96851	0.0228901	0.123455
Cux1	1208	2489	1.21054	4.71296	0.00972553	0.0683945
Cux2	5129.33	1479	-1.64742	5.46851	0.000498547	0.00673524
Cwc22	42453.7	8690.67	-2.13525	8.41114	8.75e-06	0.000212114
Cx3cr1	82	150.667	1.05581	0.729292	0.0284045	0.14406
Cxadr	1255.67	3153	1.56514	4.95798	0.000918223	0.0109023
Cxcl1	3315.33	26438.3	3.16428	7.7555	2.58e-10	1.43e-08
Cxcl10	923.333	241	-1.76858	2.96776	0.000216033	0.00347383
Cxcl11	1496.67	415.667	-1.67804	3.68633	0.000411054	0.00577684
Cxcl13	127.667	267.333	1.22593	1.49739	0.0101199	0.0702414
Cxcr2	72.6667	264.667	2.0325	1.28646	3.3e-05	0.00069847
Cyb561	611	1307.33	1.23431	3.74099	0.00854072	0.0628359
Cyb561d2	176.667	424	1.39856	2.11045	0.00329406	0.0304393
Cyb5r1	793.333	339.333	-1.04879	2.94519	0.025317	0.132907
Cyb5r4	577.333	1112	1.11505	3.58187	0.0172663	0.101842
Cygb	966	418.333	-1.03338	3.23319	0.0273041	0.139809
Cyp17a1	270.667	1620.67	2.76431	3.77837	2.28e-08	9.55e-07
Cyp26b1	270.333	94.3333	-1.34153	1.31451	0.00504646	0.0420843
Cyp2a22	25382	7486	-1.58977	7.78711	0.000756501	0.00932905
Cyp2a5	209861	59020	-1.65992	10.8181	0.000447352	0.0061822
Cyp2b13	20433.3	3994	-2.18351	7.34833	5.69e-06	0.000145388
Cyp2c29	7657.67	25895.7	1.92729	7.90984	5.32e-05	0.00107099
Cyp2c38	3031.33	6964.67	1.37455	6.15239	0.00341363	0.0313561
Cyp2c39	22737	41538.7	1.04114	8.82897	0.0253738	0.13297
Cyp2c40	8226.67	20154.7	1.46254	7.65786	0.00187393	0.0193839
Cyp2c69	3668.67	20594.7	2.66247	7.45472	5.54e-08	2.11e-06
Cyp2d37-ps	8541.67	3048.33	-1.31719	6.29113	0.00495877	0.0416063
Cyp2d40	1499.67	5725.33	2.10704	5.70288	1.14e-05	0.000269066
Cyp2g1	1677.33	700.333	-1.08424	4.01523	0.020406	0.114124
Cyp2j5	20525.3	46545.7	1.3512	8.89705	0.00395855	0.0352202
Cyp2j8	162.333	38	-1.93309	0.448982	0.000108766	0.00196048
Cyp2j9	6130.33	1002	-2.43653	5.56674	5.38e-07	1.73e-05
Cyp2r1	248	579.667	1.37665	2.5751	0.00366589	0.0332981
Cyp2s1	32.3333	74.3333	1.41243	-0.338708	0.00499356	0.0417465
Cyp39a1	284	2394	3.26464	4.28021	9.83e-11	5.85e-09
Cyp3a13	3194.67	7451.33	1.39165	6.24132	0.00304608	0.0284513
Cyp3a16	1427	18779.7	3.88909	7.20447	5.56e-14	4.53e-12
Cyp3a25	64094.3	22984	-1.31086	9.19935	0.00513824	0.0425964
Cyp3a41a	62274.3	202990	1.87454	10.8927	8.21e-05	0.00155711
Cyp3a41b	72643.3	218644	1.7596	11.0238	0.000207172	0.00336649
Cyp3a44	976.667	18792.7	4.43441	7.17664	6.56e-17	6.4e-15
Cyp3a59	11719	2454	-2.085	6.56566	1.38e-05	0.000319099
Cyp46a1	28310.3	553.667	-5.49112	7.56228	7.68e-23	1.12e-20
Cyp4a10	7422.67	561	-3.55214	5.72095	3.18e-12	2.23e-10
Cyp4a14	1913	45.3333	-5.2271	3.6804	8.87e-21	1.16e-18
Cyp4a31	109	27.3333	-1.83217	-0.0787782	0.000290845	0.0043767
Cyp4a32	2681.67	328.333	-2.87084	4.32127	6.83e-09	3.08e-07
Cyp51	7826.67	19045	1.45352	7.57937	0.00199458	0.0202689
Cyp7b1	1128.67	2153.67	1.08278	4.5466	0.0204399	0.114241
Cys1	1124.67	421	-1.24059	3.3911	0.0083008	0.0614952
Cysltr1	35.3333	84.3333	1.38844	-0.189388	0.00568591	0.0460892
Cystm1	145.667	285.667	1.13591	1.62506	0.016746	0.100309
D330050I16Rik	135.333	12.6667	-3.24342	0.0142389	2.14e-09	1.03e-07
D630024D03Rik	158.333	51.3333	-1.47046	0.537401	0.00262795	0.0251387
D630033O11Rik	49.6667	270.667	2.59505	1.22304	2.4e-07	8.15e-06
D630045J12Rik	193.333	76	-1.17523	0.891003	0.0144939	0.090292
D6Wsu163e	150.667	397.333	1.56532	1.98074	0.00107711	0.0125041
D930015E06Rik	4192.67	1339.67	-1.46195	5.21713	0.00190478	0.0195835
D930016D06Rik	2917.67	890.667	-1.54234	4.68263	0.00108958	0.0126066
D930048N14Rik	1391.33	474.333	-1.39417	3.65937	0.00309443	0.0288058
Dab1	102.333	39	-1.22279	-0.0203058	0.0131955	0.0846279
Dact1	188	51.6667	-1.70691	0.720534	0.000497836	0.0067322
Dag1	59.3333	1497	4.7798	3.47088	2.1e-18	2.31e-16
Dancr	665	273	-1.10696	2.67729	0.0185418	0.10697
Dap	16683.7	30907.7	1.06095	8.39522	0.0227733	0.123122
Dapk2	1839.33	779.667	-1.0699	4.15146	0.022045	0.120433
Daxx_2	0	149.333	10.2583	0.115671	7.97e-25	1.33e-22
Dazap2	4611.67	8388	1.03104	6.52128	0.0268685	0.13814
Dcaf17	333	683.333	1.17196	2.86191	0.0127161	0.0822868
Dcaf5	2050.67	3795.33	1.02838	5.37978	0.0273708	0.140047
Dcdc2b_1	88	36.6667	-1.07838	-0.191426	0.0308282	0.151984
Dclk2	110.667	28.3333	-1.81408	-0.0663676	0.000304164	0.00451878
Dct	75.6667	407.333	2.59146	1.81935	1.94e-07	6.84e-06
Dcun1d1	1583	4411	1.70515	5.40489	0.000321138	0.00474552
Dcun1d3	387.333	692.333	1.09028	2.92244	0.020063	0.112909
Ddah2	99.3333	34.6667	-1.32545	-0.0941016	0.00785931	0.0588217
Ddah2_1	59.3333	16	-1.66637	-0.852034	0.00158764	0.0170327
Ddb2	1451	381	-1.75278	3.62028	0.00023215	0.00367563
Ddc	2285.33	4177	1.03879	5.51182	0.0258477	0.134639
Ddx11	1063	408.667	-1.1961	3.32178	0.0108747	0.0736169
Ddx17	20818.7	8527	-1.11483	7.63618	0.0168515	0.100637
Ddx20	1255.33	514.333	-1.11483	3.58882	0.0173079	0.102
Ddx39b	3399.67	1411.33	-1.08983	5.02476	0.0195756	0.111068
Ddx39b_1	3209.33	1220.67	-1.21096	4.90338	0.00969018	0.0682845
Ddx55	1282	494	-1.22031	3.58829	0.00932995	0.0667988
Ddx60	620.333	255.667	-1.10644	2.57606	0.0186907	0.107498
Defb1	91	4.33333	-4.17296	-0.591582	1.07e-11	7.03e-10
Dennd3	724	276	-1.2169	2.76649	0.00985409	0.0689836
Dennd5b_1	42.3333	197.667	2.4404	0.80473	1.21e-06	3.64e-05
Dennd6b	951	403.667	-1.06614	3.20347	0.0228806	0.123455
Dffb	679.333	210.667	-1.51091	2.60135	0.00148212	0.0161507
Dgcr14	72.3333	263.667	2.01255	1.30232	3.96e-05	0.000825459
Dgkq	4143	1556	-1.24295	5.2714	0.00795026	0.0593422
Dhcr24	14870.3	29723.3	1.17086	8.30506	0.0121656	0.0797378
Dhcr7	7779.67	13970.3	1.0171	7.2645	0.0289182	0.145971
Dhdh	4482.67	8690	1.12729	6.54374	0.01572	0.0956939
Dhrsx	2091.67	900.667	-1.07148	4.33275	0.0217863	0.119454
Dhx16_1	1309.33	285.667	-2.06037	3.38509	1.86e-05	0.00042255
Dhx29	346.333	676	1.13497	2.85931	0.0156945	0.0956647
Dhx35	896.333	355.333	-1.15673	3.08727	0.0137847	0.0871808
Dio1	36.6667	8800.67	8.05505	6.02355	4.2e-37	1.71e-34
Dio3os	1224.67	82.3333	-3.71701	3.10737	7.91e-13	5.83e-11
Dixdc1	752	1392.67	1.09954	3.90517	0.0187158	0.107554
Dll1	954.667	417	-1.03074	3.22412	0.0276924	0.141367
Dlx4	70.3333	10.6667	-2.55436	-0.806931	3.02e-06	8.22e-05
Dlx4os	91	0	-9.41917	-0.680269	3.17e-20	4.04e-18
Dmbt1	8.33333	7102.33	9.91669	5.71012	2.76e-46	3.83e-43
Dmrta1	89.3333	273	1.80112	1.38268	0.000202736	0.00330214
Dnah8	91.6667	29	-1.48029	-0.233345	0.00337485	0.031041
Dnaic1	322.667	903	1.66111	3.13739	0.000476306	0.00649811
Dnaja1	10813	22437.7	1.2223	7.88126	0.00894085	0.0649523
Dnajb12	908.667	2019.33	1.32677	4.38308	0.0047333	0.0402258
Dnajb9	1540.67	3550.33	1.37237	5.17735	0.00348525	0.0318871
Dnajc1	1449.33	2602.67	1.01289	4.83761	0.0298135	0.148542
Dnajc12	452.667	3123.33	2.94781	4.6961	2.93e-09	1.39e-07
Dnajc25	1008.33	1808.33	1.01606	4.31205	0.0294382	0.147788
Dnase1l2	323.333	110.333	-1.38835	1.57488	0.00368536	0.033453
Dnase2b	3646	1268.67	-1.3468	5.05406	0.00412884	0.036396
Dnd1	133.333	42	-1.51322	0.280004	0.00220251	0.0218846
Dnm1l	2541	4471.33	1.04333	5.60727	0.0251952	0.132485
Dntt	77.3333	242.667	1.83442	1.20483	0.000164772	0.00276465
Doc2g	1079	259	-1.89961	3.17305	7.48e-05	0.00144673
Dock6	5278.67	2096.67	-1.15126	5.63761	0.0137335	0.0870418
Dock8	411	1290	1.80177	3.59944	0.000157473	0.0026815
Dok3	954	382.667	-1.1373	3.18542	0.0153792	0.094449
Dpf3	45	102.667	1.34754	0.0993921	0.00623935	0.0494475
Dpys	4814.67	14748.7	1.78436	7.12806	0.000171125	0.00285304
Dram1	57.3333	141.333	1.4608	0.524698	0.00270359	0.0257203
Dsg1c	1468	361.333	-1.85165	3.61495	0.000105783	0.00191668
Dsn1	94.6667	40.3333	-1.05754	-0.0934431	0.0317645	0.154503
Dtx3	1318.67	534.667	-1.14695	3.65747	0.0143759	0.08988
Dusp14	134.667	290	1.26841	1.59403	0.00772782	0.0580792
Dvl1	17288.3	6613.67	-1.21455	7.33644	0.00937946	0.0670148
Dxo_2	942.333	356.667	-1.1991	3.14462	0.0107494	0.0731586
Dynlt1a	558	209	-1.24792	2.38745	0.00829173	0.0614936
Dynlt3	2510.67	4957.33	1.15074	5.72429	0.0137646	0.0871588
Dyrk1a	290.333	0	-11.0775	0.928054	1.64e-29	4.07e-27
Dzip1	162.333	50.3333	-1.51849	0.536533	0.00195875	0.0200223
Dzip1l	115	40.6667	-1.34053	0.0997839	0.00641167	0.0505243
E030030I06Rik	0	136.333	10.1659	0.0235735	2.59e-24	4.17e-22
E030042O20Rik	166.667	29.6667	-2.30414	0.413718	5.74e-06	0.000146636
E130311K13Rik	416	759.333	1.04929	3.04995	0.0251193	0.132237
E2f8	164.667	584.333	2.00818	2.42771	3.24e-05	0.000688494
E4f1	1830.67	671.333	-1.2739	4.0783	0.00665485	0.0518219
Ear2	16.6667	414.667	4.79319	1.66946	1.74e-17	1.76e-15
Echdc1	258	2565	3.5288	4.36113	4.86e-12	3.28e-10
Echdc2	29573.3	8378.67	-1.64891	7.99286	0.000487229	0.00662106
Echs1	7003.67	12912.7	1.05442	7.13874	0.0236348	0.126536
Eci3	125	1014.33	3.19014	3.04807	2.82e-10	1.54e-08
Eda2r	84.3333	32	-1.2578	-0.290823	0.0112755	0.075502
Edc4	3479	1352.67	-1.19015	5.03406	0.0109645	0.0740639
Ednrb	422	816.667	1.11582	3.14091	0.0173698	0.102192
Eef1g	6741.33	12214.3	1.02656	7.06664	0.0274964	0.140534
Efcc1	377.667	153	-1.12978	1.85591	0.0171818	0.101454
Efr3a	857	2044	1.38386	4.37912	0.00326714	0.0302309
Egfr	3823.67	18333.3	2.42971	7.32109	5.63e-07	1.8e-05
Ehd1	0	1393.33	13.5327	3.36143	6.2e-44	5.05e-41
Ehmt1	2582.33	991	-1.20005	4.59952	0.0103797	0.0715786
Eif4e	1540.67	3286.33	1.27199	5.09652	0.0066451	0.0517992
Eif4g2	5671	18939	1.87619	7.44546	8.14e-05	0.00154473
Elane	107	37	-1.37504	0.0096301	0.00533907	0.0438418
Elavl1	600.333	1677	1.67607	4.03849	0.000411351	0.00577684
Elf2	602.667	1142.67	1.13676	3.62384	0.0152198	0.0937192
Elf3	229	520.667	1.34653	2.42187	0.0044595	0.0385129
Elfn1	0	375.333	11.649	1.48564	8.02e-33	2.31e-30
Elmod2	925	319	-1.2702	3.10325	0.00703257	0.0540346
Elovl2	6816	22143.7	1.8605	7.72515	9.25e-05	0.00171357
Elovl3	29.3333	239.667	3.18338	0.97736	1.02e-09	5.12e-08
Emb	32.6667	120.333	2.04716	0.194248	4.99e-05	0.00101079
Emc2	1333.33	2495.33	1.07484	4.76068	0.0213117	0.11787
Emilin2	93.6667	304.333	1.87086	1.51876	0.000115871	0.00206387
Eml5	1144.67	502.667	-1.00622	3.48714	0.0313964	0.153559
Enkd1	120	48.6667	-1.13327	0.218319	0.0199233	0.112396
Eno1_1	8023.67	15284.3	1.1086	7.37104	0.0174635	0.102464
Eno3_1	576.333	179	-1.51119	2.35568	0.00150265	0.0163103
Enpp4	471.333	873	1.07034	3.25272	0.0222978	0.121346
Entpd8	18120.3	7803	-1.04138	7.45902	0.0253685	0.13297
Ep400	4170	1621.67	-1.17863	5.29717	0.01172	0.0777317
Epb41l1	716	235.667	-1.43258	2.69178	0.00250104	0.0241786
Epb41l3	173	329	1.09451	1.83543	0.0208186	0.115937
Epb41l4aos	982.333	328.333	-1.40386	3.15	0.00295386	0.0277583
Epcam	49	87	1.02828	-0.00833499	0.0352337	0.166007
Epg5_1	236	670.667	1.63462	2.70903	0.000612895	0.00792257
Ephb6	49.6667	226	2.349	1.01062	2.61e-06	7.3e-05
Epn2	915.667	374.667	-1.12195	3.13441	0.0167946	0.100427
Epsti1	189	374.667	1.14894	2.00038	0.0149797	0.0926398
Erbb2	145	53.6667	-1.26326	0.457666	0.00962703	0.0680124
Erbb2ip	282.667	588.667	1.22621	2.63507	0.00932489	0.066797
Erc1	401	1310.33	1.94534	3.60119	4.84e-05	0.000987547
Ercc1	124.667	257.333	1.19738	1.44837	0.0118964	0.0785218
Ercc2	1905.33	771.333	-1.117	4.18599	0.0169397	0.100905
Ercc6l2	1652.33	679.667	-1.11836	3.98486	0.0168437	0.100634
Erdr1	3866.33	839.333	-2.02824	4.97678	2.31e-05	0.000512526
Erdr1_1	5779.33	1369	-1.90207	5.58194	6.66e-05	0.00130337
Ergic1	2038.33	3631	1.0056	5.32677	0.0309024	0.152056
Ergic2_1	2500	596	-1.93989	4.35412	4.95e-05	0.00100577
Eri2	543	178.667	-1.42791	2.28996	0.00266342	0.025373
Erp27	55	254	2.38345	1.17212	1.68e-06	4.95e-05
Espnl	186	27	-2.57971	0.546108	5.06e-07	1.63e-05
Esr1	794	1762	1.33284	4.20075	0.00456634	0.0391889
Esrra	3096.33	985.667	-1.47461	4.78184	0.00175389	0.0184032
Esrrg	126	263	1.23831	1.47667	0.0092773	0.0665594
Etfdh	3794.67	11805.3	1.8051	6.80288	0.000145226	0.0025037
Etnk2	7993.33	18971.3	1.41722	7.58417	0.00255533	0.0245457
Etnk2_1	3562	223.667	-3.80255	4.64361	1.99e-13	1.56e-11
Etnppl	4841.67	1182.67	-1.86676	5.33573	8.93e-05	0.00166161
Etohd2	2675.33	1143.33	-1.05839	4.69514	0.0233547	0.1253
Etv3	648.667	1182.33	1.06774	3.69435	0.0224174	0.121771
Eva1b	560	221	-1.16136	2.41064	0.013834	0.0872397
Evi2a	71.6667	169.667	1.49454	0.785957	0.00198816	0.0202186
Evi2b	39	402	3.62476	1.70962	4.55e-12	3.09e-10
Evi5	7976	3511.33	-1.00258	6.28154	0.0312993	0.153354
Exoc3	889.667	1585	1.00707	4.12677	0.0309342	0.152056
Exoc3l	625.333	232.667	-1.23473	2.54135	0.00889986	0.0648244
Exoc3l2	670.667	283.667	-1.06874	2.70448	0.0228891	0.123455
Exoc4	88.3333	367.667	2.22387	1.72319	5.82e-06	0.000148263
Exoc6	698.667	1439.67	1.2092	3.92888	0.00990808	0.0690773
F13a1	4	62	4.09066	-0.960351	3.07e-11	1.91e-09
F420015M19Rik	35	152.667	2.24987	0.46455	8.89e-06	0.000214657
F630028O10Rik	83	287	1.92303	1.42853	7.95e-05	0.00151646
F730311O21Rik	51.6667	93.6667	1.02907	0.0766184	0.0358905	0.168116
Faap20	1333	519.333	-1.18466	3.65124	0.0115407	0.0769432
Fabp5	1604	17619.7	3.63154	7.12988	1.21e-12	8.74e-11
Fabp7	253.667	519.333	1.19763	2.46272	0.0110575	0.0744837
Fads2	2917	9276.67	1.84078	6.45007	0.000109113	0.00196417
Fam103a1	1089.67	2030	1.0649	4.46567	0.0225734	0.122273
Fam105a	122	298.333	1.42665	1.6009	0.00285909	0.0270142
Fam109a	1130.33	433.333	-1.22222	3.40489	0.00926615	0.0665482
Fam110c	50.3333	144.333	1.67705	0.506778	0.00064274	0.00822915
Fam129c	560	131	-1.94392	2.22063	5.84e-05	0.0011605
Fam132a	339.667	126	-1.25081	1.66517	0.0086645	0.0634771
Fam134a	1670.67	4443	1.56817	5.45735	0.000895458	0.0107184
Fam134c	109	423	2.09751	1.92287	1.69e-05	0.00038417
Fam160b2	1632	716.667	-1.01385	3.99664	0.0299145	0.148939
Fam167a	89.6667	182	1.19406	0.959047	0.0129223	0.0833096
Fam171a2	89.3333	36.3333	-1.10057	-0.193689	0.0264941	0.136772
Fam171b	256.333	83.3333	-1.45554	1.21833	0.00248114	0.024052
Fam174a	295	639.667	1.28296	2.73619	0.00657259	0.0515024
Fam189a2	76.6667	33	-1.01617	-0.364807	0.0425356	0.187706
Fam189b	278.667	117.667	-1.04737	1.44115	0.0279272	0.142316
Fam193b	19012.3	4891.33	-1.79152	7.32369	0.000161582	0.00273673
Fam19a5	83	354.667	2.26318	1.67424	4.12e-06	0.000108105
Fam208a	3708.33	1551.67	-1.12033	5.15001	0.0164503	0.0992419
Fam213a	6467.33	12045.3	1.06691	7.03234	0.0220681	0.120433
Fam222a	164	488.667	1.74407	2.23235	0.000278968	0.00425388
Fam227a	93.3333	26.3333	-1.65915	-0.252389	0.00102518	0.0120017
Fam26f	444.667	170	-1.21354	2.0674	0.0104015	0.0716223
Fam46c	270.333	39.3333	-2.50775	1.08044	7.14e-07	2.25e-05
Fam81a	18.6667	98	2.54218	-0.203886	1.27e-06	3.82e-05
Fam83h	431.333	829.667	1.0781	3.17645	0.0214737	0.118329
Fam92a	219	623.667	1.66849	2.59401	0.0004718	0.00645569
Fam98b	137.667	840.667	2.75236	2.81217	2.97e-08	1.2e-06
Fam98c	1466	612	-1.08982	3.81969	0.0198351	0.112074
Fanca	123.333	23.3333	-2.25449	0.00888083	1.12e-05	0.000265555
Fance_1	102.333	205.333	1.12721	1.15351	0.0189215	0.108377
Far2_1	159.667	25	-2.51194	0.306892	9.15e-07	2.81e-05
Fas	1297	2813	1.28322	4.86778	0.00620759	0.0492521
Fbp1	24542.7	61701.3	1.50053	9.26422	0.0014348	0.0158216
Fbrsl1	3603.33	1522.67	-1.07346	5.12265	0.021429	0.118244
Fbxl12	1250.67	410	-1.43791	3.48854	0.00232045	0.0228436
Fbxl6	3007.67	1058	-1.33977	4.78077	0.00433356	0.0376362
Fbxo42	1456.33	429.333	-1.57039	3.66321	0.000913148	0.0109023
Fbxo5	250.667	74.6667	-1.59473	1.14617	0.000965424	0.0113984
Fbxo6	57.3333	1332	4.66611	3.35159	1.01e-17	1.05e-15
Fbxw17	184	50.3333	-1.66198	0.684448	0.000713831	0.00890586
Fbxw9	2386.67	1018.33	-1.05927	4.53275	0.0232781	0.125013
Fcer1g	398.667	962.667	1.44293	3.28386	0.00225299	0.0223063
Fcer2a	214	47	-2.0187	0.829107	4.38e-05	0.000904056
Fcgr3	280	584.333	1.23128	2.61961	0.0089995	0.0650715
Fcna	1018.33	2761.33	1.61135	4.7566	0.000657975	0.00839491
Fcrl1	75.6667	14	-2.24768	-0.668748	2.39e-05	0.000528264
Fdft1	10448.7	20069	1.11142	7.75478	0.0171776	0.101454
Fdps	8507.33	24436.7	1.69306	7.87979	0.000348404	0.00505678
Fendrr	806.333	313.667	-1.19344	2.92591	0.0111679	0.0751083
Fga	126551	754918	2.74713	12.6396	2.3e-08	9.6e-07
Fgb	199662	866469	2.28848	12.9071	2.15e-06	6.17e-05
Fgf21	553.333	171.667	-1.51829	2.29388	0.00144323	0.0158767
Fgfr1op	2443	1063.67	-1.0236	4.57471	0.0282299	0.143226
Fgg	119993	609700	2.51521	12.3629	2.42e-07	8.2e-06
Fgl1	37294.7	283140	3.09392	11.183	5.59e-10	2.92e-08
Fgr	288.667	531.667	1.0593	2.54296	0.0240935	0.128041
Fh1	7922.67	19145	1.44452	7.58899	0.00212186	0.0212508
Fhl3	203.333	83.3333	-1.1217	0.974358	0.0192221	0.109645
Fignl2	1196.33	522	-1.01791	3.55549	0.0294852	0.147811
Firre	7798	3308.67	-1.06696	6.23648	0.0221045	0.120531
Flot1	0	1155.67	13.2619	3.09118	2.51e-42	1.74e-39
Flrt1	41.3333	102.333	1.45874	0.0745566	0.00321884	0.0298237
Fmnl2	317	717	1.32064	2.89082	0.00512673	0.0425519
Fmo4	4450.33	1730.67	-1.19354	5.387	0.0107168	0.0729955
Fn1	50899	113889	1.32239	10.1857	0.00476999	0.0404385
Fnbp4	9200	2888	-1.50032	6.34566	0.00144571	0.0158787
Fndc3b	1072.33	2131.67	1.15483	4.50115	0.0135594	0.0862537
Folr2	374.667	857.667	1.36631	3.13748	0.0037728	0.0339797
Foxp2	448.333	183.667	-1.13112	2.11296	0.0166636	0.100126
Fras1	332.333	822	1.47714	3.03967	0.00179864	0.0187451
Frat2	86	29.3333	-1.39718	-0.311307	0.00517611	0.0428335
Frrs1	550	1346.33	1.46239	3.76027	0.00194367	0.0198975
Frs3	534.667	187	-1.35445	2.28873	0.00429366	0.0373696
Fst	137	259.667	1.10489	1.50651	0.0201882	0.113245
Ftcd	48631.3	20780.7	-1.05581	8.87866	0.0234205	0.125534
Ftsj1	304	969	1.83981	3.19688	0.000119973	0.0021184
Fubp1	599	1218.67	1.21764	3.705	0.00945154	0.0673453
Fundc1	153	704.667	2.38471	2.62819	1.11e-06	3.39e-05
Fut1	124	33	-1.76371	0.109012	0.000426546	0.00596003
Fxyd7	175.667	33.6667	-2.18017	0.504111	1.57e-05	0.000360248
Fzd1	406.667	774.667	1.09552	3.07254	0.0194992	0.110861
G0s2	2186	4358	1.17	5.53489	0.0123071	0.0804283
G3bp2	1267	3701.33	1.68419	5.15964	0.000379224	0.00539673
G530011O06Rik	104.667	272.667	1.53671	1.42316	0.00141273	0.0156279
G6pc	23034.3	8662.33	-1.23834	7.74262	0.00810752	0.0603211
G6pc3	1205.67	453.667	-1.23426	3.49226	0.00860344	0.0632638
Gabbr2	166.333	484.333	1.70824	2.22307	0.000367457	0.00527089
Gadd45g	816	1644.33	1.18708	4.12534	0.0112676	0.075502
Galk2	591.667	1145	1.1234	3.62716	0.0164551	0.0992419
Galnt7	212	441.667	1.21485	2.2125	0.0101273	0.0702578
Gapvd1	4545.67	1249	-1.64882	5.29631	0.000495338	0.00670496
Garem	340	870.667	1.53759	3.11114	0.00117376	0.0134015
Gas6	7606.67	23435	1.79591	7.79694	0.000155788	0.00265933
Gatad2a	538	2534	2.40704	4.47687	7.34e-07	2.3e-05
Gbas	1029	456	-1.01316	3.33692	0.0303269	0.150451
Gbp10	16069	1754.33	-3.03051	6.88183	1.14e-09	5.66e-08
Gbp2	3784.33	887	-1.91394	4.97173	6.09e-05	0.00120299
Gbp2b	3739.67	1375.67	-1.26883	5.11242	0.00678179	0.0524274
Gbp3	7952.33	1234.33	-2.51872	5.93367	2.39e-07	8.14e-06
Gbp4	4241.33	1009	-1.88899	5.11234	7.46e-05	0.00144448
Gbp6	12212.3	1206.33	-3.16963	6.47153	2.47e-10	1.39e-08
Gbp7	11370	1961.67	-2.364	6.47284	1.07e-06	3.26e-05
Gbp8	2442.33	861.667	-1.30031	4.46998	0.0056058	0.0455196
Gbp9	6757	838.333	-2.83906	5.64632	9.08e-09	4.02e-07
Gcc2	159	41	-1.85066	0.467906	0.00017452	0.00289011
Gcgr	37702.7	13894	-1.26863	8.44606	0.00671506	0.0521442
Gclc	38510	10536.3	-1.69603	8.36279	0.000340315	0.00496538
Gcsh	4218.67	7585.33	1.01574	6.38082	0.0291746	0.146837
Gdpd3	2821.67	25.3333	-6.60549	4.22423	2.48e-28	5.29e-26
Gemin8	139	57.6667	-1.09833	0.450988	0.02367	0.126585
Gfod2	81	442.667	2.56494	1.89352	2.46e-07	8.31e-06
Gfra1	3696.67	6541.33	1.04124	6.18292	0.0254424	0.133177
Gga3	1835	633.667	-1.36725	4.06163	0.00366297	0.0332934
Ggnbp1	1291.67	337.667	-1.77521	3.45289	0.000195933	0.00320263
Ggnbp2os	204.333	73.3333	-1.28728	0.92292	0.0075008	0.0567455
Ghr	12798.7	25523.3	1.15319	8.07624	0.0134987	0.0861046
Gigyf1	4692.67	1819.67	-1.18943	5.46471	0.0109786	0.0741231
Gimap1	238.333	87.3333	-1.33426	1.17654	0.00548496	0.0447218
Gimd1	168	412	1.45667	2.06625	0.00223361	0.022146
Ginm1	677.333	2174.67	1.81367	4.36512	0.000140057	0.00243275
Gipc2	52	318.667	2.78113	1.44489	3.81e-08	1.51e-06
Gja1	191.333	420	1.30944	2.13503	0.00575851	0.0465416
Gjb2	12131	32398	1.5865	8.31172	0.000774151	0.00952975
Glb1l	1212.33	401	-1.42383	3.44256	0.002555	0.0245457
Gldc	4620.33	8344.67	1.01985	6.51856	0.0285328	0.144551
Glg1	105	212	1.19773	1.1943	0.0120543	0.0793373
Glt1d1	983	1988.67	1.19555	4.40674	0.0106762	0.0727901
Glyctk	3166.33	658.333	-2.02546	4.6337	2.39e-05	0.000527985
Gm10145	103.667	186.333	1.0416	1.06342	0.029048	0.146466
Gm10277	242.667	33	-2.71427	0.885518	1.07e-07	3.91e-06
Gm10319	211	415	1.15479	2.15955	0.0144242	0.0900314
Gm10336	558	194.667	-1.34669	2.33443	0.00447982	0.0386119
Gm10614	86.6667	35.6667	-1.10336	-0.214319	0.0256171	0.133941
Gm10698	459.667	1842.33	2.17276	4.05474	6.62e-06	0.000166432
Gm10705	416.333	899	1.29139	3.23303	0.00607418	0.0485549
Gm10914	65	24.6667	-1.25457	-0.645834	0.0139384	0.0877223
Gm11007	65	826	3.74177	2.65849	7.6e-13	5.63e-11
Gm11266	575.333	141	-1.86018	2.26884	0.000112867	0.00201346
Gm11419	314.333	32.6667	-3.08928	1.23098	2.08e-09	1.01e-07
Gm11423	338.667	98.6667	-1.59712	1.57554	0.000915499	0.0109023
Gm11454	57.3333	7	-2.78755	-1.13218	1.42e-06	4.21e-05
Gm11478	436.667	168.333	-1.20518	2.04745	0.0108602	0.0735915
Gm11695	40	81	1.1964	-0.169713	0.0156032	0.0953737
Gm11827	167	75	-1.00354	0.743898	0.0370417	0.171431
Gm11963	83.3333	316.333	2.08943	1.53907	1.92e-05	0.000432142
Gm12174	1546.33	583.667	-1.23248	3.84914	0.00862648	0.0633198
Gm12188	360.667	95.6667	-1.74724	1.6311	0.000298575	0.00445964
Gm12191	2970.33	8438.67	1.68613	6.34668	0.000369266	0.00527906
Gm12216	98.3333	30.6667	-1.51466	-0.153857	0.00238076	0.0233213
Gm12247	1613	546	-1.39357	3.86586	0.0030917	0.0287997
Gm12248	213	72	-1.39585	0.95892	0.00387315	0.034748
Gm12250	1600	130	-3.45927	3.51463	1.29e-11	8.31e-10
Gm12250_1	1836.33	138.333	-3.56513	3.70505	3.75e-12	2.59e-10
Gm12405	338.667	136.667	-1.14154	1.69163	0.0160419	0.0971412
Gm12781	476.667	969.333	1.19713	3.35507	0.0107685	0.0732396
Gm12907	94	30.6667	-1.44726	-0.195892	0.00392058	0.035057
Gm12909	7361	474.333	-3.69653	5.69792	5.89e-13	4.44e-11
Gm12909_1	4986	1464.67	-1.52844	5.4109	0.00119306	0.0135397
Gm12992	2728.33	969.667	-1.31888	4.63681	0.0049661	0.0416425
Gm13021	999	88.3333	-3.3356	2.85567	6.46e-11	3.91e-09
Gm13199	173.667	72.6667	-1.08134	0.759139	0.0250564	0.132006
Gm13212	71.3333	127.667	1.00106	0.511717	0.0380394	0.174418
Gm13251	300.333	84.6667	-1.65697	1.37383	0.000595942	0.00774892
Gm13306	118	16.6667	-2.72676	-0.0883025	2.13e-07	7.38e-06
Gm13486	65.3333	23.6667	-1.31012	-0.654844	0.00991731	0.0690773
Gm13648	197.333	52	-1.77404	0.755911	0.00030082	0.0044787
Gm13657	72	11.6667	-2.42939	-0.771286	7.96e-06	0.000195928
Gm14005	125.667	47	-1.22678	0.268332	0.0121564	0.0797378
Gm14230	198.333	76.3333	-1.21021	0.917715	0.0117469	0.0777944
Gm14288	28.3333	135	2.46261	0.287563	1.5e-06	4.45e-05
Gm14295	28.6667	856.333	5.13414	2.70408	5.34e-20	6.67e-18
Gm14296	0	804.667	12.7358	2.56671	3.29e-39	1.69e-36
Gm14305	3.33333	209.667	6.06176	0.655433	4.52e-21	6.08e-19
Gm14391	285	853.333	1.77002	3.03007	0.000210118	0.00339842
Gm14403	1573.67	5052.67	1.8508	5.57037	0.000101328	0.00185046
Gm14405	0	88.3333	9.54968	-0.575888	6.8e-21	8.98e-19
Gm14412	110.333	877.333	3.16605	2.84309	3.89e-10	2.1e-08
Gm15337	84.6667	182.333	1.27102	0.942615	0.00836679	0.061866
Gm15348	18.3333	383.333	4.52836	1.58231	3.7e-16	3.51e-14
Gm15401	327.667	69.6667	-2.06232	1.42247	2.57e-05	0.000562146
Gm15408	1522	527.333	-1.35628	3.79	0.00395881	0.0352202
Gm15411	1117	344	-1.52538	3.30153	0.00127527	0.0143245
Gm15446	127.667	55	-1.01889	0.340333	0.0366308	0.17004
Gm15564	266.333	28.6667	-3.06136	0.984465	3.5e-09	1.64e-07
Gm15708	116	39.3333	-1.35663	0.113732	0.00614412	0.0489165
Gm15742	343.333	128	-1.22884	1.68119	0.00991438	0.0690773
Gm15743	101.667	24	-1.90049	-0.21544	0.00019488	0.00318917
Gm16035	1505.33	489.667	-1.43874	3.74933	0.00229047	0.0226127
Gm16062	151.333	58.3333	-1.2045	0.537325	0.013028	0.0838743
Gm16063	26.3333	87.6667	1.91827	-0.252163	0.000164384	0.00276382
Gm16090	129.333	56	-1.03847	0.359708	0.0317677	0.154503
Gm16124	309	133.333	-1.04613	1.59596	0.0272963	0.139809
Gm16146	102.333	33.6667	-1.41117	-0.084526	0.00466911	0.0398759
Gm16551	216.333	791	2.0265	2.85714	2.63e-05	0.00057325
Gm16793	218	91.3333	-1.0789	1.08454	0.0240073	0.12779
Gm17066	3195.67	1383.67	-1.0312	4.9576	0.0270216	0.138721
Gm17116	134.333	44	-1.4424	0.294272	0.00336525	0.0309732
Gm17597	97	36	-1.26079	-0.106561	0.0108848	0.0736331
Gm17757	197	15.3333	-3.49145	0.517716	1.18e-10	6.95e-09
Gm1818	116.333	227.333	1.13423	1.2943	0.0174743	0.102464
Gm18853	201	16	-3.46336	0.55002	1.43e-10	8.32e-09
Gm19426	313.333	101	-1.47551	1.49736	0.00209355	0.0210586
Gm19705	89.6667	34.6667	-1.19224	-0.198107	0.01694	0.100905
Gm20219	218	50.6667	-1.95002	0.865335	7.66e-05	0.00147135
Gm20257	665.667	213.333	-1.46467	2.57115	0.0020281	0.0205193
Gm20319	468	1017.67	1.28599	3.40197	0.00625545	0.0495468
Gm20544	1150.67	262.333	-1.96945	3.25712	4.19e-05	0.000869157
Gm20605	1907	457	-1.8517	3.95891	0.000104332	0.00189782
Gm2065	17	238.667	4.01054	0.910356	2.34e-13	1.8e-11
Gm21093	163	55.6667	-1.38138	0.59502	0.00463263	0.0396621
Gm21685	538.667	1388.67	1.49934	3.79245	0.001508	0.0163556
Gm21948	89.6667	39.6667	-1.09421	-0.130015	0.0251761	0.132435
Gm22146	259.667	99.6667	-1.21634	1.29672	0.0108355	0.0734791
Gm22146_1	236.667	94.3333	-1.16419	1.18162	0.0147648	0.0914865
Gm2423	676.667	1278.33	1.08716	3.79134	0.0201215	0.113022
Gm2427	21	81	2.03826	-0.421034	8.77e-05	0.00163619
Gm26008	76.3333	9.33333	-2.81732	-0.737171	4.12e-07	1.35e-05
Gm26684	205	25.3333	-2.81967	0.64914	5.33e-08	2.04e-06
Gm27003	335.667	137.667	-1.10901	1.69419	0.0193925	0.110345
Gm27177	62.3333	135.667	1.25219	0.524577	0.0102426	0.0708466
Gm28042	894	276.667	-1.50605	2.98504	0.00150161	0.0163103
Gm28076	60	118.333	1.13761	0.368849	0.0195935	0.111124
Gm2814	441.333	153.667	-1.34196	2.01233	0.00471329	0.0401542
Gm28876	658.667	147.667	-1.99708	2.43501	3.57e-05	0.000751805
Gm29838	110	10.6667	-3.17959	-0.277024	7e-09	3.14e-07
Gm29948	108.667	38	-1.33322	0.0309924	0.00715638	0.0548339
Gm29975	101.333	18	-2.33158	-0.27986	8.53e-06	0.000207474
Gm30054	178.333	66.6667	-1.19249	0.749122	0.0135267	0.0861823
Gm30057	3964.33	1192.67	-1.56523	5.11633	0.000918265	0.0109023
Gm30122	665	216.333	-1.43757	2.5804	0.00243433	0.0237121
Gm30177	192	75.3333	-1.17236	0.877887	0.0148471	0.0919139
Gm30284	281	75.6667	-1.70436	1.27905	0.000436089	0.006075
Gm30536	102.667	14.3333	-2.66658	-0.329189	5.93e-07	1.89e-05
Gm30585	163.333	31	-2.25085	0.42484	8.07e-06	0.000198255
Gm30692	4	97.6667	4.70796	-0.387334	2.61e-14	2.22e-12
Gm30784	6.66667	263	5.47035	1.00458	1.14e-19	1.39e-17
Gm30918	159.667	62	-1.14908	0.603117	0.0174749	0.102464
Gm30963	70.3333	23.3333	-1.41579	-0.589201	0.00559276	0.045467
Gm30990	124.333	38.3333	-1.49901	0.169722	0.00249419	0.0241425
Gm31091	264.667	113	-1.0568	1.37877	0.0266423	0.137427
Gm31305	459.667	71.3333	-2.51132	1.83368	4.3e-07	1.41e-05
Gm31434	89.3333	22.3333	-1.78082	-0.350071	0.000518973	0.0069152
Gm31513	74.6667	28.6667	-1.21143	-0.461236	0.016108	0.097457
Gm31522	1476.67	100	-3.72605	3.38252	6.28e-13	4.7e-11
Gm31583	907.333	338.667	-1.24992	3.07999	0.007912	0.0591204
Gm31734	82.3333	29	-1.28791	-0.358663	0.0102429	0.0708466
Gm31785	198	11	-3.97608	0.479402	1.01e-12	7.31e-11
Gm31814	185.667	57.3333	-1.50643	0.743888	0.00197191	0.0201272
Gm31907	63.6667	27.3333	-1.02874	-0.616948	0.0431134	0.189712
Gm31987	760	241.667	-1.48619	2.76072	0.00173535	0.0182502
Gm32006	1979.33	759.667	-1.14811	4.17157	0.014167	0.0889354
Gm32031	122.333	22.6667	-2.25665	0.0122876	1.08e-05	0.000257026
Gm32063	605.333	227	-1.2675	2.49799	0.00725235	0.055365
Gm32139	179	39.3333	-2.0313	0.5745	4.63e-05	0.000952066
Gm32144	622.667	253.667	-1.1177	2.57342	0.0175264	0.10259
Gm32202	123	55	-1.01974	0.297943	0.03529	0.16621
Gm32208	77.3333	22	-1.64559	-0.49513	0.00127153	0.0142942
Gm32273	141.667	31.3333	-2.01961	0.239645	5.83e-05	0.0011605
Gm32317	132.667	665.667	2.4885	2.53541	4.3e-07	1.41e-05
Gm32358	187.667	72	-1.22629	0.830797	0.0108133	0.0733877
Gm32511	664.667	187	-1.64973	2.52583	0.000549329	0.00723788
Gm32542	0	114.667	9.9444	-0.193901	4.64e-23	6.85e-21
Gm32546	22.6667	86	2.06551	-0.306149	6.13e-05	0.00120861
Gm32845	4	93.3333	4.67302	-0.439391	4.83e-14	3.96e-12
Gm32876	45.6667	117.333	1.54675	0.230318	0.00173353	0.0182449
Gm32894	184	543.333	1.72891	2.38779	0.000305092	0.00452771
Gm32912	229.333	79.3333	-1.35456	1.07811	0.00491648	0.0413766
Gm33149	78.6667	185.333	1.39288	0.932023	0.00392042	0.035057
Gm33162	75.6667	21.3333	-1.67984	-0.548103	0.0010332	0.0120853
Gm33195	99	20	-2.14772	-0.282019	3.27e-05	0.000693755
Gm33310	90	30.6667	-1.41627	-0.238	0.00448935	0.0386466
Gm3336	129.333	20.3333	-2.53942	0.0347229	8.74e-07	2.69e-05
Gm33418	39	83	1.24754	-0.156718	0.0116394	0.0773781
Gm33447	114	29.3333	-1.76718	-0.0171892	0.000446617	0.0061782
Gm33459	0	109	9.83985	-0.29403	1.69e-22	2.37e-20
Gm33543	2255.33	579	-1.78435	4.2539	0.000177364	0.00292671
Gm33724	10.6667	157	4.02833	0.324921	7.38e-13	5.5e-11
Gm34030	74	16	-2.05605	-0.660277	8.63e-05	0.0016143
Gm34178	111.667	8.33333	-3.51169	-0.284338	5.69e-10	2.97e-08
Gm34280	121.333	32.3333	-1.69195	0.0756887	0.000742834	0.00916867
Gm3435	80.3333	189.333	1.34452	0.953407	0.00531809	0.0437213
Gm34777	515.667	137.333	-1.75085	2.14019	0.000265963	0.00409612
Gm34854	188.333	12	-3.78493	0.429129	6.32e-12	4.19e-10
Gm34865	146.667	43	-1.60756	0.390334	0.00113349	0.0130404
Gm34934	663	161.333	-1.89118	2.47486	8.51e-05	0.00159627
Gm35035	623	155.333	-1.80849	2.38916	0.000167694	0.00280725
Gm35149	62.6667	123.667	1.14371	0.435265	0.0183994	0.106553
Gm35164	18.6667	112.333	2.74251	-0.0361686	1.94e-07	6.84e-06
Gm35219	95.3333	32.3333	-1.40429	-0.16427	0.00481664	0.0406936
Gm35312	217	70	-1.462	0.968048	0.0025527	0.0245457
Gm35339	613	251.667	-1.1107	2.56368	0.018422	0.106573
Gm35353	115.333	25.3333	-2.046	-0.043494	5.66e-05	0.0011318
Gm35524	73.6667	26.3333	-1.31793	-0.509775	0.00895818	0.0650101
Gm35549	113	49.3333	-1.0279	0.17016	0.0356283	0.167348
Gm35658	469	81	-2.33769	1.88454	2.15e-06	6.17e-05
Gm35696	94	24.3333	-1.77794	-0.278971	0.000449385	0.00619178
Gm36117	287.667	113.667	-1.16912	1.45563	0.0141198	0.0887191
Gm36166	106.333	30.3333	-1.64167	-0.0802357	0.00106538	0.0123819
Gm36220	436	85	-2.18256	1.80898	8.42e-06	0.000205933
Gm36287	91	21.6667	-1.85518	-0.346375	0.000307118	0.00455291
Gm36317	61.3333	12.6667	-2.11701	-0.923424	7.7e-05	0.00147656
Gm36322	65.6667	9.33333	-2.58902	-0.91903	3.14e-06	8.51e-05
Gm36435	136.333	389.667	1.68902	1.90997	0.000432917	0.00604296
Gm36556	183.667	80.3333	-1.00789	0.876362	0.0355508	0.167179
Gm36572	206	58.6667	-1.65687	0.864749	0.000671807	0.0085196
Gm36587	89.6667	166	1.07629	0.875347	0.0247772	0.130883
Gm36629	12.3333	88	2.97623	-0.402914	4.35e-08	1.7e-06
Gm36841	48.3333	135.667	1.66867	0.4197	0.000699915	0.00877172
Gm36856	319	55.6667	-2.33529	1.33835	2.65e-06	7.38e-05
Gm3776	150.667	10	-3.73118	0.131114	2.2e-11	1.38e-09
Gm37762	103.333	29.6667	-1.62675	-0.116617	0.00114723	0.0131529
Gm38416	311.667	113	-1.30857	1.52902	0.00617207	0.0490769
Gm38426	2233.33	917	-1.11237	4.41974	0.0173342	0.102049
Gm38456	8292.33	2030	-1.85995	6.11395	9.36e-05	0.00172821
Gm38457	204	52	-1.79916	0.821718	0.000256694	0.00397102
Gm38481	4335	10543	1.45348	6.72606	0.00199941	0.0203032
Gm38489	173.667	34	-2.1762	0.492472	1.56e-05	0.000358989
Gm38521	110.333	40.3333	-1.28339	0.0645806	0.00923161	0.0663689
Gm38524	317.667	129	-1.15243	1.60893	0.0152361	0.0937779
Gm38602	118	32.6667	-1.68954	0.0527542	0.000719284	0.00896582
Gm38651	288	68	-1.88001	1.28435	0.000117438	0.00207894
Gm38664	126	54.3333	-1.0444	0.331913	0.0324321	0.156689
Gm38676	206	82.3333	-1.14718	0.987677	0.0169605	0.100983
Gm38760	91.3333	27	-1.59473	-0.270995	0.00159401	0.0170654
Gm38782	82	10.6667	-2.75942	-0.636953	4.55e-07	1.48e-05
Gm38830	148	46	-1.50383	0.41755	0.00220165	0.0218846
Gm38832	70.6667	136.667	1.14368	0.584282	0.0180212	0.104778
Gm38842	80.3333	12.3333	-2.49587	-0.620058	4.13e-06	0.000108105
Gm38847	517.333	2009	2.12819	4.18615	9.81e-06	0.000235193
Gm38872	129.333	32	-1.79587	0.152594	0.000349906	0.00507109
Gm38910	99.3333	41.6667	-1.0894	-0.0314286	0.0270179	0.138721
Gm39099	75.6667	32.3333	-1.04098	-0.380667	0.0387118	0.176276
Gm39210	106.333	33	-1.49485	-0.041178	0.00277696	0.0263279
Gm39334	103.667	16.6667	-2.46152	-0.267938	2.78e-06	7.73e-05
Gm3934	21703.3	6267.67	-1.61652	7.55457	0.000621288	0.00800341
Gm39526	169	48.6667	-1.63456	0.575477	0.000879354	0.0105622
Gm39736	280.667	76.6667	-1.70536	1.27222	0.000441079	0.00612605
Gm39770	228.667	92.6667	-1.1454	1.13825	0.0166975	0.100126
Gm39775	126.667	40	-1.49855	0.212194	0.00247566	0.0240396
Gm39897	184.333	42.3333	-1.95857	0.638763	7.91e-05	0.00151203
Gm40124	51.6667	284.667	2.6327	1.30623	1.58e-07	5.69e-06
Gm40156	121.667	37.3333	-1.55787	0.146337	0.00167408	0.0177169
Gm40260	115	305	1.53735	1.59762	0.00136461	0.0152049
Gm40264	93	38	-1.11274	-0.123886	0.023756	0.126808
Gm40310	85	31.6667	-1.22179	-0.291076	0.0145471	0.0905803
Gm40378	209.333	84.6667	-1.14555	1.01808	0.0166895	0.100126
Gm40462	22.3333	81.3333	2.03163	-0.381115	8.51e-05	0.00159627
Gm40468	349.333	111.667	-1.47052	1.64697	0.00211669	0.0212144
Gm40496	471.667	118.667	-1.81276	1.9926	0.000169365	0.0028318
Gm40514	25	196	3.18369	0.695911	1.1e-09	5.5e-08
Gm40572	65	27	-1.0589	-0.614042	0.0384922	0.175738
Gm40576	68	4.66667	-3.68185	-0.975291	1.12e-09	5.58e-08
Gm40656	304	54	-2.32934	1.26324	2.81e-06	7.77e-05
Gm4070	5531.33	654	-2.91217	5.35574	4.21e-09	1.95e-07
Gm40770	56	333.667	2.75184	1.49677	4.41e-08	1.72e-06
Gm40812	5410.67	135.667	-5.12537	5.18491	1.43e-20	1.85e-18
Gm40916	126	13.3333	-3.05515	-0.0621868	1.44e-08	6.25e-07
Gm41144	9.66667	108.333	3.60619	-0.178569	1.44e-10	8.33e-09
Gm41254	107	39.3333	-1.28234	0.0313098	0.00949777	0.0674404
Gm41280	53.3333	11.3333	-2.01489	-1.12168	0.000218122	0.00349524
Gm41287	112.333	39	-1.34947	0.0663333	0.00636335	0.0502315
Gm41353	101.333	12.6667	-2.83539	-0.342997	1.38e-07	4.98e-06
Gm41536	205.333	18.3333	-3.30159	0.591746	5.9e-10	3.06e-08
Gm41608	21	101	2.4211	-0.14454	3e-06	8.19e-05
Gm41637	1028.33	176.667	-2.37293	3.00305	1.18e-06	3.58e-05
Gm41662	122.667	41.3333	-1.4015	0.178857	0.004514	0.0387902
Gm41753	91.6667	30.3333	-1.41966	-0.214786	0.00465279	0.0397855
Gm41842	105.667	39	-1.24352	0.000543879	0.0122116	0.0798795
Gm41863	86.3333	21.3333	-1.84974	-0.417198	0.000292314	0.00438028
Gm42035	5.66667	1260.67	7.922	3.22352	2.57e-33	7.74e-31
Gm42061	599.667	240.333	-1.14982	2.51124	0.0146711	0.0910683
Gm42067	544	195.667	-1.29566	2.31799	0.00622397	0.0493538
Gm42074	111.333	1.33333	-6.10562	-0.375303	4.74e-18	5.02e-16
Gm42259	121.667	285.667	1.40525	1.54382	0.0033294	0.0307044
Gm42278	85.6667	8.66667	-3.07522	-0.605554	4.09e-08	1.62e-06
Gm42333	2303	805.333	-1.32085	4.37909	0.00492306	0.0414069
Gm42344	81.3333	32	-1.15779	-0.333424	0.0204107	0.114124
Gm42362	819.667	349.667	-1.04949	2.97675	0.0251742	0.132435
Gm42368	0	76.6667	9.34331	-0.774489	8.62e-20	1.06e-17
Gm42375	905.333	390.667	-1.05153	3.13667	0.0247982	0.130944
Gm4532	151	39	-1.77619	0.386196	0.000356247	0.00514368
Gm4786	2237.33	757.667	-1.36538	4.33598	0.00369291	0.0334777
Gm4841	5272.33	67.6667	-6.11875	5.12969	4.19e-26	7.75e-24
Gm5093	43.3333	213	2.47579	0.899284	8.1e-07	2.52e-05
Gm5150	41.6667	100.333	1.46776	0.0701391	0.00298509	0.027957
Gm527	148.667	48	-1.48423	0.436686	0.0023645	0.0231949
Gm5424	6973.67	28757.3	2.20445	7.99739	4.69e-06	0.000121841
Gm5481	317	104.333	-1.44917	1.5177	0.00250142	0.0241786
Gm5741	124.667	40	-1.44147	0.191144	0.00370164	0.0335349
Gm5801	321.667	49.3333	-2.54688	1.32097	3.83e-07	1.27e-05
Gm5854	734.333	2109.33	1.69614	4.34905	0.000350487	0.00507109
Gm6034_1	70.6667	8.33333	-2.95973	-0.824439	1.19e-07	4.35e-06
Gm6034_2	110.667	11	-3.13581	-0.258408	1.2e-08	5.28e-07
Gm6377	421	185	-1.03642	2.04994	0.0280412	0.14251
Gm6402	230.333	417.667	1.07796	2.22065	0.0220692	0.120433
Gm6598	200.333	42	-2.06612	0.716815	3.17e-05	0.000675987
Gm6710	308.333	1096	2.00034	3.32498	3.17e-05	0.000676325
Gm7609	568.667	85.3333	-2.59446	2.14687	1.73e-07	6.19e-06
Gm7819	357	144.333	-1.12088	1.77539	0.0180306	0.104789
Gm826	72	150.333	1.21669	0.67711	0.0117623	0.0778595
Gm8451	1125	442.333	-1.17433	3.41194	0.01233	0.0805021
Gm8465	60	6	-3.13159	-1.08405	9.6e-08	3.57e-06
Gm8801	73.6667	145	1.05424	0.633019	0.0291719	0.146837
Gm8883	640	1574.67	1.46386	3.98465	0.00191413	0.0196287
Gm8979	129	32.6667	-1.82628	0.151491	0.000271168	0.00415322
Gm9199	106.667	46.3333	-1.04613	0.0884897	0.0333582	0.159716
Gm9769	627	1283.33	1.21503	3.77364	0.00959149	0.0677959
Gmds	40	123.333	1.79242	0.248947	0.000309874	0.00458885
Gmeb2	2714.33	926.333	-1.3548	4.62586	0.00394132	0.0351322
Gna12	224	645	1.70155	2.64549	0.000370236	0.00528511
Gna14	180	489	1.59655	2.26456	0.000828847	0.0101222
Gnat1	688.667	2626	2.09718	4.57774	1.28e-05	0.000296068
Gngt1	158.333	299.667	1.09441	1.70469	0.0208671	0.11605
Gnl1	45.6667	619.667	4.00525	2.28746	4.32e-14	3.57e-12
Gnmt	12894.3	31729	1.47278	8.31335	0.00174386	0.0183119
Gnrh1	268.667	67.6667	-1.81498	1.19093	0.000193926	0.00318108
Golga7	924.667	1675.67	1.09532	4.23765	0.0190996	0.109215
Golim4	791.333	1818	1.37611	4.21759	0.00344123	0.0315468
Got1	6069.67	19670	1.8671	7.5262	8.76e-05	0.00163619
Gpat4	1176.33	3770.33	1.8144	5.12441	0.000136804	0.00238221
Gpc1	119	465.333	2.12965	2.07696	1.24e-05	0.000290013
Gpcpd1	956	2405.67	1.48895	4.58781	0.00159076	0.017053
Gpd2	1298.67	2392	1.08972	4.69275	0.0196139	0.111194
Gpm6a	23	88.3333	2.11037	-0.284573	4.04e-05	0.000838944
Gpr12	53	106.667	1.19292	0.220902	0.0148598	0.091952
Gpr135	217.333	30.3333	-2.66412	0.741891	1.95e-07	6.85e-06
Gpr137c	86	34	-1.19744	-0.258283	0.0164848	0.0993026
Gpr39	239.667	493.667	1.21848	2.38501	0.00989509	0.0690614
Gprasp1	1665.67	653.333	-1.18292	3.97181	0.011586	0.0771342
Gprasp2	84.6667	17.3333	-2.08499	-0.473943	6.69e-05	0.0013066
Gps2_1	754.333	234.667	-1.61674	2.75715	0.000674871	0.00853502
Gpsm1	346.667	114	-1.43763	1.65064	0.0026271	0.0251387
Gpsm3	36.6667	87.6667	1.40371	-0.119031	0.00481771	0.0406936
Greb1l	457	86.3333	-2.21911	1.86652	5.96e-06	0.000151278
Grhpr	5483.33	11572	1.2513	6.91955	0.007495	0.0567385
Grk4	139.333	58	-1.11221	0.45282	0.0218432	0.119677
Grn	9984.67	18360.7	1.05415	7.64716	0.0236543	0.126585
Grpel1	5136.67	9493	1.05742	6.69344	0.0232664	0.124998
Gsk3b	381	1886	2.48441	4.0326	3.53e-07	1.17e-05
Gsta1	163.667	13.6667	-3.34046	0.269989	7.17e-10	3.69e-08
Gsta2	1152.67	85	-3.59445	3.02712	3.27e-12	2.28e-10
Gstk1	5392	13641.3	1.51164	7.08431	0.00133063	0.0148621
Gstm1	225249	66868.3	-1.57895	10.9395	0.000816851	0.0100109
Gstm3	10637.7	2727	-1.79191	6.48704	0.000161704	0.00273673
Gstp2_1	3675.33	754.333	-2.11019	4.88921	1.13e-05	0.000266945
Gstt1	31282.7	12531.3	-1.14928	8.21298	0.0138088	0.0871808
Gstt2	13835.7	3398.33	-1.85628	6.85213	9.6e-05	0.00176049
Gtf2a1	540.667	1291.33	1.44659	3.65046	0.00216482	0.0215719
Gtpbp2	3953.67	1587.67	-1.14433	5.2326	0.0143314	0.0896427
Gtpbp6	1056	391.333	-1.25078	3.29457	0.00782194	0.0586054
Gtse1	115.333	16.6667	-2.56962	-0.144351	1.18e-06	3.58e-05
Gucy2c	124.667	575.333	2.37212	2.33598	1.33e-06	4e-05
Gvin1	3577.33	649.333	-2.27671	4.79998	2.5e-06	7.03e-05
Gyg	295.667	562.333	1.08823	2.60731	0.0205778	0.114826
Gyltl1b	493.667	162.333	-1.4467	2.14645	0.0023825	0.023322
H2-Aa	6873	1515	-2.02122	5.81147	2.42e-05	0.000532812
H2-Aa_2	2553.33	951.667	-1.25469	4.56457	0.00744423	0.056385
H2-Ab1_2	9557.67	2325	-1.857	6.31688	9.58e-05	0.00175855
H2-D4	1108	372.667	-1.41659	3.31542	0.00268902	0.0255993
H2-DMa_3	1787	70.6667	-4.54316	3.60889	3.33e-17	3.29e-15
H2-DMb1_1	1914.67	255.333	-2.74746	3.85591	2.69e-08	1.1e-06
H2-DMb1_2	14	138.333	3.44064	0.191583	3.2e-10	1.73e-08
H2-DMb2_1	96.3333	5.33333	-3.99973	-0.517551	1.85e-11	1.17e-09
H2-Ea-ps	1640.67	0	-13.6	3.43001	2.45e-44	2.84e-41
H2-Ea-ps_1	4081.33	690	-2.39102	4.99105	8.45e-07	2.61e-05
H2-Ea-ps_2	0	217	10.8754	0.719456	2.48e-28	5.29e-26
H2-Eb1	5999.33	574.333	-3.17708	5.44443	2.34e-10	1.33e-08
H2-K1	11139.7	20164	1.09116	7.83518	0.0192607	0.109775
H2-K1_1	51.3333	109.667	1.1709	0.19504	0.0174753	0.102464
H2-K2	551.333	47	-3.38216	1.98722	6.09e-11	3.7e-09
H2-K2_2	298	1200.33	2.14659	3.43091	8.87e-06	0.000214596
H2-Ke6_1	2172.67	421.333	-2.07486	4.1336	1.6e-05	0.000365529
H2-M3_2	126.333	23	-2.32866	0.0276112	5.22e-06	0.000134885
H2-Ob	64	22.3333	-1.31505	-0.713254	0.010415	0.0716368
H2-Q1	0	675.667	12.4919	2.32372	9.01e-38	3.97e-35
H2-Q10_1	8624.33	21035.3	1.42233	7.73466	0.0024684	0.0240263
H2-Q4	588	236.667	-1.1235	2.48876	0.0170619	0.101279
H2-Q4_2	0	2633	14.4484	4.27563	2.21e-49	3.83e-46
H2-Q4_3	7478	2703.67	-1.29864	6.10374	0.00558656	0.0454432
H2-T10	51.3333	145.667	1.68432	0.499913	0.000613075	0.00792257
H2-T22	3.33333	4331.33	10.4445	4.99639	1.04e-46	1.6e-43
H2-T22_1	3905.67	1128.67	-1.57634	5.07557	0.000848353	0.0102969
H2-T22_2	6633.33	1804.33	-1.70655	5.82528	0.000317137	0.0046914
H2-T23	2.33333	8450.33	11.9352	5.96013	4.31e-54	1.49e-50
H2-T23_1	3883.67	629.667	-2.31378	4.90866	1.78e-06	5.21e-05
H2-T23_2	6397.33	2761.67	-1.05869	5.95632	0.0231515	0.124526
H2-T24	0	136	10.1796	0.0362877	2.18e-24	3.55e-22
H3f3c	71.3333	140.333	1.14238	0.598172	0.0181182	0.105122
H6pd	109	32.6667	-1.56239	-0.029038	0.00177995	0.0186151
Hacl1	6291.67	16785.3	1.58697	7.36207	0.000772782	0.00952137
Hamp2	14701.3	3857.67	-1.75409	6.96064	0.000217592	0.0034908
Haus3	800.333	331.333	-1.10966	2.95179	0.0180962	0.105082
Haus5	430.667	170.333	-1.16555	2.0343	0.0137731	0.0871732
Havcr1	192.333	76.3333	-1.18185	0.892556	0.0138096	0.0871808
Hba-a2	6585.67	15775	1.43979	7.31699	0.00219287	0.0218201
Hbb-b1	118	28476	8.10318	7.7188	6.4e-38	2.95e-35
Hbb-b2	0	5003	15.3822	5.20873	5.99e-55	2.77e-51
Hbb-bs	5489.33	637.667	-2.93278	5.34297	3.38e-09	1.59e-07
Hbb-bt	2288.33	453.667	-2.1644	4.19616	7.12e-06	0.000176884
Hcn3	2823.33	1070.67	-1.22379	4.7213	0.00898182	0.0650641
Hdc	629.667	243.333	-1.21121	2.57402	0.0102187	0.0707827
Hells	260.333	76.6667	-1.58396	1.20058	0.00105464	0.0122844
Hexdc	1435.33	512.667	-1.31086	3.71938	0.00531264	0.0437024
Hfe	1285.67	2828	1.28532	4.87757	0.00612935	0.0488314
Hibch	2119	4908.67	1.37727	5.64157	0.00336238	0.0309674
Hid1	167.333	72.3333	-1.03889	0.727805	0.0307627	0.151944
Hif1a	1204	2303.67	1.10123	4.63652	0.018411	0.106553
Hist1h2bc	7530.67	528.667	-3.66172	5.73089	8.77e-13	6.4e-11
Hist1h2be	206.667	46.3333	-1.99513	0.786845	5.61e-05	0.00112571
Hist1h2bg	287	79.3333	-1.66869	1.31638	0.000581552	0.00759029
Hist1h2bj	78.6667	8.33333	-3.04048	-0.714854	5.92e-08	2.24e-06
Hist1h2bk	229	32.3333	-2.64395	0.822658	2.2e-07	7.58e-06
Hist2h3c1	26	152.333	2.72367	0.400962	1.34e-07	4.86e-06
Hist2h3c2	42	178	2.25322	0.690401	7.2e-06	0.000178126
Hjurp	12401	4860.33	-1.17115	6.87064	0.0121708	0.0797378
Hmcn2	332	123.667	-1.25525	1.64025	0.00844715	0.0623129
Hmgcl	4954.33	10226.3	1.21847	6.74989	0.00916887	0.066039
Hmgcs1	38550	85053	1.31088	9.77698	0.00513646	0.0425964
Hmha1	3532	1543.33	-1.0241	5.10769	0.028044	0.14251
Hmox1	1061	2698.67	1.51728	4.74399	0.00129961	0.0145743
Hn1l	665	1342.67	1.18194	3.83252	0.0116721	0.0775216
Hnmt	674	1401	1.22211	3.87828	0.00917142	0.066039
Hnrnpa3	1240.33	2279.67	1.03601	4.66946	0.0263973	0.136571
Hnrnpk	5531	11980.7	1.26779	6.95871	0.00676505	0.0523592
Homer3	339.333	122.333	-1.2997	1.6514	0.0063633	0.0502315
Hormad2	181.667	6.66667	-4.60331	0.341147	5.17e-15	4.62e-13
Hoxb4	367.667	127.333	-1.35935	1.74435	0.00431311	0.0375056
Hp	324811	1.05699e+06	1.87352	13.2737	8.28e-05	0.00156643
Hpx	291407	852434	1.71927	12.9979	0.000283862	0.00430013
Hr	48.6667	90.6667	1.06389	0.0107006	0.0301656	0.149791
Hs2st1	239.333	645	1.66013	2.65896	0.000493202	0.00668257
Hs3st6	46.6667	85	1.05244	-0.0597512	0.0326353	0.157292
Hsd17b12	3492.33	6909	1.1521	6.20354	0.0136309	0.0865103
Hsd17b6	56699	15148.7	-1.72075	8.9046	0.000281015	0.00428038
Hsd17b7	1542.33	4575	1.73908	5.45586	0.000247168	0.00385053
Hsdl2	2592.67	4608	1.00124	5.6706	0.0315771	0.154116
Hsf2bp	25	112	2.33934	0.00143842	5.3e-06	0.000136427
Hsf4	1626	543	-1.40149	3.87754	0.00293473	0.027616
Hspa12b	98	36	-1.32167	-0.0974222	0.00730326	0.0556211
Hspa4l	345	0	-11.3377	1.18408	5.1e-31	1.33e-28
Hspa5	24788.7	95867.7	2.12053	9.75912	9.97e-06	0.000238588
Hspa8	78079	143330	1.04717	10.6112	0.0245433	0.129994
Hsph1	3298.67	6350.33	1.11391	6.09424	0.0169923	0.101017
Htra4	91.6667	347.333	2.09506	1.67365	1.81e-05	0.000411941
Hvcn1	282.333	77.6667	-1.68028	1.296	0.000518792	0.0069152
Hyal1	454.667	1390	1.77697	3.72036	0.000190598	0.00313762
Hyou1	4784.67	11373.3	1.42249	6.84693	0.00247006	0.0240263
Iba57	341.333	651.333	1.08692	2.82543	0.0206157	0.114945
Ica1	133	52.3333	-1.19182	0.361568	0.0142296	0.0892066
Id1	1938.67	562.333	-1.6134	4.07401	0.000658341	0.00839491
Id4	278	54	-2.20796	1.17176	8.33e-06	0.000204002
Idi1	3918.67	10849.3	1.64086	6.71912	0.000519351	0.0069152
Ier3	4	96.6667	4.75737	-0.390953	1.04e-14	9.07e-13
Ier5	364.667	782.333	1.26746	3.03091	0.0071005	0.0544961
Ier5l	87.6667	24	-1.66973	-0.359243	0.00108558	0.0125813
Ifi202b_2	35	94	1.65356	-0.103275	0.000874224	0.0105371
Ifi27l2b	2661.67	121.333	-4.28666	4.19459	6.48e-16	6.07e-14
Ifi44	1399	330.667	-1.91154	3.53956	6.51e-05	0.00127625
Ifi47	987.667	0	-12.8661	2.69897	5.5e-40	3.17e-37
Ifi47_1	988.333	0	-12.8673	2.70018	5.42e-40	3.17e-37
Ifit1	765	216.333	-1.65794	2.72732	0.000506539	0.00680328
Ifit3	2485	548	-2.00676	4.34494	2.83e-05	0.000610345
Ifitm1	480.333	1089	1.36606	3.48481	0.00373477	0.0337689
Ifitm2	10909	27971	1.5316	8.11603	0.00115213	0.013198
Ifitm6	35.6667	138.667	2.11094	0.351015	2.6e-05	0.000567255
Ift57	213	80.3333	-1.22189	0.997123	0.0110008	0.0742193
Ift81	315.333	114	-1.29099	1.55144	0.00688156	0.0530508
Igf1os	265	94	-1.30656	1.29767	0.00640591	0.0505076
Igfbp5	443	1289.33	1.70521	3.63567	0.00033408	0.00489501
Igflr1	649.333	149.667	-1.93758	2.43344	5.97e-05	0.0011828
Igha	35.6667	518	4.04088	2.02109	3.77e-14	3.13e-12
Ighg1_2	0	460.667	11.9412	1.77589	1.58e-34	5.2e-32
Ighg2b	84.3333	4027.67	5.70514	4.91495	9.6e-24	1.53e-21
Ighg2c	0	3136	14.7045	4.53147	6.6e-51	1.31e-47
Ighg3_1	14	147.333	3.54871	0.267951	8.76e-11	5.23e-09
Igkc	5890.33	12343.3	1.24088	7.01465	0.00799083	0.0596129
Igkv1-110	12	85.3333	2.97877	-0.452126	4.96e-08	1.91e-06
Igkv10-96	18.6667	240.667	3.8303	0.94066	1.42e-12	1.02e-10
Igkv3-12	0	111	9.89169	-0.244946	9e-23	1.3e-20
Igkv6-15	6.66667	117.667	4.25944	-0.101505	3.63e-13	2.76e-11
Iglc2	119	44.3333	-1.24212	0.195129	0.0112121	0.0753323
Iglc3	81.3333	28.6667	-1.31049	-0.366354	0.00941686	0.0671781
Iglv1	34	127.333	2.03552	0.250066	5.63e-05	0.00112717
Igsf11	1086	2551.67	1.39769	4.69586	0.00296164	0.0278009
Igsf23	30	428.667	3.99236	1.74851	9.69e-14	7.76e-12
Igtp	29679	3050.33	-3.11339	7.75786	4.55e-10	2.42e-08
Igtp_1	35391	3504.67	-3.16697	8.00597	2.51e-10	1.39e-08
Iigp1	320870	34707	-3.03921	11.2001	1.02e-09	5.12e-08
Ikzf3	258.333	83.3333	-1.4661	1.22447	0.00235301	0.0231148
Il13ra1	2950.67	5963.67	1.18485	5.98121	0.0112489	0.075502
Il15	481.333	172	-1.32314	2.15073	0.00527296	0.0434533
Il15ra	6088.67	2435	-1.15289	5.8515	0.0135891	0.0863636
Il17ra_1	0	1231	13.3561	3.18521	6.95e-43	5.07e-40
Il17rb	1019	425.333	-1.10093	3.29997	0.0188248	0.108033
Il1r1	3131.67	9486.67	1.76678	6.49654	0.000197259	0.00322051
Il1rn	89.3333	527.667	2.71738	2.18104	5.14e-08	1.98e-06
Il33	79.6667	161.667	1.20304	0.802015	0.0123897	0.0807018
Il7	152.667	486	1.8267	2.20258	0.000148593	0.0025554
Ildr2	1350.67	5958.67	2.2801	5.72136	2.37e-06	6.72e-05
Impact	600	1342	1.32083	3.78637	0.00497142	0.0416619
Inafm1	578	171.667	-1.57385	2.34345	0.000967598	0.0114144
Inca1_1	328.667	828	1.45326	3.05701	0.00213213	0.0213229
Inpp4a	3182.67	1091.33	-1.35518	4.85466	0.00391915	0.035057
Inpp5f	3503.67	1515	-1.04368	5.08968	0.0252337	0.132587
Insc	412.667	1084.67	1.56796	3.42127	0.000933503	0.0110498
Insig1	14658.7	26299	1.01232	8.17595	0.0296398	0.14805
Intu	116.667	4.66667	-4.43373	-0.292933	2.58e-13	1.98e-11
Ip6k2	1376.33	484	-1.33679	3.65741	0.0045078	0.0387609
Ip6k2_1	805	152.333	-2.2573	2.6567	3.52e-06	9.45e-05
Ipp	181.333	416.667	1.36147	2.09675	0.00413824	0.036396
Iqgap2	4193	10569.7	1.501	6.71595	0.00143616	0.015824
Irak3	127.667	315.667	1.49386	1.6639	0.001788	0.0186763
Irak4	264.333	473	1.00046	2.38446	0.0334731	0.160211
Irf7	5976.33	1942.67	-1.44757	5.73931	0.00209332	0.0210586
Irgm1	9653	2604	-1.72054	6.36267	0.000283538	0.00429991
Irgm1_2	3370.33	1135	-1.4005	4.92748	0.0029005	0.027331
Irgm2	8490	1854.33	-2.02418	6.11205	2.35e-05	0.000521132
Irgm2_1	8324.33	1712.33	-2.10876	6.06821	1.12e-05	0.000265555
Irs1	5034	1873.33	-1.24855	5.54175	0.00766662	0.0576929
Irs2	210	49	-1.96866	0.816276	6.69e-05	0.0013066
Isg15	1341.67	519.333	-1.19486	3.65965	0.0108627	0.0735915
Ism2	116.333	31	-1.73706	0.0245045	0.000518503	0.0069152
Isyna1	960	2834	1.7357	4.76329	0.000256181	0.00397102
Itfg2	900	345.333	-1.20149	3.08297	0.0106055	0.0724927
Itga2b	635.667	198.667	-1.49949	2.49368	0.00160552	0.0171577
Itga4	1169	2543.33	1.29488	4.72217	0.00577578	0.0466539
Itga5	3673.33	1606.33	-1.03587	5.15877	0.0263078	0.136474
Itgam	110	241.333	1.29429	1.3279	0.00693385	0.0534242
Itgb2l	104.667	38.6667	-1.24076	-0.000525139	0.0122116	0.0798795
Itih1	37818	69250.7	1.04217	9.56395	0.0252253	0.132587
Itih4	111184	252015	1.35096	11.3329	0.00396169	0.0352232
Itih5	418.333	872.667	1.23445	3.20299	0.00864349	0.0633567
Itm2c	815	1706.33	1.24128	4.16322	0.00812181	0.0603627
Itpa	1078.33	2234	1.18425	4.56604	0.0114109	0.0762246
Itpka	273.333	112	-1.12018	1.40305	0.018668	0.107413
Itpr2_1	1034	390.333	-1.29095	3.26464	0.0060681	0.0485435
Itpr3	735.333	239	-1.44141	2.72181	0.00237228	0.0232547
Itpripl2	209.667	371.333	1.008	2.05113	0.0327065	0.157448
Iyd	3672.33	7108.67	1.124	6.25469	0.016032	0.0971237
Jazf1	66.6667	185.333	1.65633	0.862832	0.000671807	0.0085196
Jchain	774	2054	1.57738	4.33465	0.000850256	0.0103019
Jun	1246.67	2600.33	1.22494	4.76989	0.00890923	0.0648388
Junb	1580	5025.67	1.84759	5.5699	0.000104004	0.00189434
Junos	152	38.3333	-1.83697	0.398132	0.000226186	0.00360779
Kbtbd8	134.333	272.667	1.21696	1.54035	0.0104843	0.0718706
Kcnab3	443	139.667	-1.47502	1.98622	0.00201225	0.0203887
Kcnj10	79	235.333	1.78335	1.18341	0.000246264	0.00384399
Kcnj16	21.3333	90.3333	2.25487	-0.248057	1.39e-05	0.000320911
Kcnj8	246	447.667	1.02815	2.29789	0.0288969	0.145916
Kcnk10	114.333	37.3333	-1.42921	0.072291	0.00406296	0.0359391
Kcnk13	35.3333	74.3333	1.23996	-0.307285	0.0129353	0.0833159
Kcnn1	37.3333	201.667	2.57409	0.817584	4.01e-07	1.32e-05
Kcnq1ot1	1015.67	382	-1.25506	3.24392	0.0076178	0.0574485
Kcnrg	79.3333	33.6667	-1.06244	-0.3154	0.033845	0.161434
Kcnt2	179.667	1196.33	2.90609	3.31457	5.55e-09	2.54e-07
Kcp	959.333	232	-1.87501	2.99588	9.19e-05	0.00170437
Kdm1a	1407	574.667	-1.13906	3.74447	0.0150117	0.092726
Kdm5a_1	637	215.667	-1.43259	2.50047	0.00252107	0.0243008
Kif3c	527	168.667	-1.48718	2.24088	0.00180658	0.0188137
Kif5a	429	115.667	-1.72936	1.8829	0.00032469	0.00478271
Kif7	128.333	54.6667	-1.06932	0.342284	0.028042	0.14251
Kifc2	1704.67	622.333	-1.28128	3.97615	0.00636727	0.0502315
Kifc5b	70.6667	17.6667	-1.78795	-0.687124	0.000668879	0.00850581
Klf3	544.667	1370	1.55638	3.81804	0.00100204	0.0117706
Klf9	372.667	1282.67	1.9616	3.5751	4.26e-05	0.000879314
Klhdc8b	5110	1066	-2.08201	5.36767	1.44e-05	0.000330608
Klhl13	317.333	682.667	1.26634	2.83197	0.00725365	0.055365
Klhl17	1766	651.667	-1.27111	4.03445	0.00677719	0.0524211
Klhl24	321	879	1.61031	3.08653	0.000695719	0.00875078
Klhl33	471	206.667	-1.03067	2.21106	0.0285679	0.144677
Klhl42	210.667	21.3333	-3.1671	0.647661	1.64e-09	8.05e-08
Klhl6	344	136.667	-1.13147	1.71267	0.0171046	0.101292
Klra2	40.6667	136	1.89703	0.360202	0.000141718	0.00245237
Klrd1	158	34.3333	-2.00859	0.400131	6.17e-05	0.00121431
Knop1	910	2090.33	1.34016	4.42588	0.00434442	0.0376834
Kpna2	1064.67	2212.67	1.225	4.53972	0.00892692	0.0649192
Kpna6	621	251	-1.00302	2.59186	0.0330765	0.158696
Kras	1956.33	176	-3.19219	3.83308	2.48e-10	1.39e-08
Kras_1	235.667	2131.33	3.40469	4.09882	2.05e-11	1.29e-09
Krba1	2516.67	735.667	-1.60317	4.4555	0.000703706	0.00880485
Krcc1	2347	4297	1.03877	5.5486	0.0258474	0.134639
Krt19	46.3333	327.333	2.99664	1.4531	4.31e-09	1.98e-07
Krt80	28.6667	81	1.64405	-0.296845	0.0011135	0.0128726
Krtcap3	284.667	90.3333	-1.48451	1.35877	0.00200665	0.0203617
Lacc1	592.333	1484	1.49237	3.88913	0.00157402	0.0169391
Lace1	340	674	1.1218	2.8568	0.0169712	0.100989
Lactb2	5560	11895.3	1.26996	6.95274	0.00667338	0.0518741
Lamp1	18078.7	36798.7	1.19529	8.60397	0.0105184	0.0719979
Lancl1	243	20.6667	-3.36689	0.773063	1.8e-10	1.04e-08
Laptm4b	422.667	764.333	1.02812	3.06608	0.0281437	0.142841
Laptm5_1	4.66667	706.333	7.41224	2.39865	6.3e-30	1.59e-27
Larp4	1362	2858	1.22567	4.92121	0.00886181	0.0646493
Larp4b	10107	3289.33	-1.44398	6.49787	0.00213678	0.021354
Lars2	317.333	2010.33	2.77854	4.03559	1.9e-08	8.01e-07
Lat2	207.333	82	-1.12176	1.00238	0.0196955	0.111519
Lats1_1	383.667	0	-11.5401	1.38304	3.38e-32	9.57e-30
Lax1	331.333	107	-1.4541	1.58259	0.00242867	0.0236735
Lbp	7574	22675.7	1.75408	7.75859	0.000216999	0.00348531
Lcn2	4901.67	124428	4.84244	9.88911	3.54e-19	4.16e-17
Lcor	2279	1014.67	-1.0216	4.47577	0.0285319	0.144551
Ldb1	5263	2314.33	-1.01312	5.68467	0.0296546	0.14807
Ldha	21534.7	49520.7	1.37312	8.981	0.00342687	0.0314373
Ldhd	3575.67	6864	1.11298	6.20716	0.0170759	0.101279
Leng8	11309.7	4778.33	-1.07058	6.77041	0.0216374	0.118779
Lepr	1023.67	325.667	-1.46945	3.19081	0.0018936	0.0195292
Lgals4	1848.67	624.667	-1.39604	4.06175	0.00302836	0.028312
Lgalsl	630.667	1354.33	1.27638	3.81441	0.00657559	0.0515024
Lhfp	145	295.333	1.18744	1.64742	0.0123507	0.0805996
Lig4	169	365.333	1.35512	1.91077	0.00438029	0.0379708
Lilra5	349	643.667	1.05173	2.81312	0.0249648	0.131573
Lime1	3262.33	1086	-1.41789	4.87686	0.00258225	0.0247699
Lin52	566.333	173.333	-1.4393	2.34233	0.00251347	0.0242444
Lin7a	784.667	3257	2.19191	4.8649	5.43e-06	0.000139617
Lingo4	89.3333	7.66667	-3.37075	-0.589601	3.06e-09	1.45e-07
Lipg	284.667	600	1.24297	2.65551	0.00840913	0.0620986
Litaf	2413.33	7635.33	1.83294	6.16657	0.00011648	0.00206725
Lmln	245	69.6667	-1.64205	1.09216	0.000708674	0.00885746
Lncppara	140.333	18.3333	-2.73183	0.12799	1.86e-07	6.61e-06
LOC100861978	165	45	-1.73427	0.525984	0.00044382	0.00615142
LOC100862446	24256	5542.67	-1.96038	7.64112	4.03e-05	0.000838126
LOC101056014	36771.3	14853.7	-1.12536	8.45624	0.0158549	0.0963882
LOC102632302	177	59	-1.39804	0.711589	0.00397091	0.0352826
LOC102632463	56.3333	281	2.4979	1.30612	5.92e-07	1.89e-05
LOC102632594	87	21.3333	-1.87299	-0.39517	0.000283487	0.00429991
LOC102634078	375.667	84.6667	-1.96187	1.6452	5.74e-05	0.00114558
LOC102634300	296	112.333	-1.23836	1.47948	0.00950228	0.0674404
LOC102634709	1832	651.667	-1.31299	4.07388	0.0052042	0.0430145
LOC102634904	1127.67	362	-1.48117	3.33289	0.00173306	0.0182449
LOC102636309	318.667	595.333	1.0622	2.69495	0.0236821	0.126594
LOC102636393	206	91	-1.0128	1.02697	0.0338389	0.161434
LOC102639505	131.667	933.667	2.98811	2.94274	2.53e-09	1.21e-07
LOC102640359	106.333	45	-1.06413	0.0774767	0.0294855	0.147811
LOC102640451	211.667	77.3333	-1.24935	0.975502	0.0095128	0.067475
LOC102640468	78.3333	28	-1.29344	-0.426602	0.0109606	0.0740639
LOC102640772	40	92.6667	1.3612	-0.0455114	0.00612635	0.0488314
LOC102640779	529.333	108.333	-2.116	2.10051	1.4e-05	0.000323605
LOC102642832	181.667	53.3333	-1.59504	0.692411	0.00114482	0.013136
LOC105242891	101	35	-1.35022	-0.0768933	0.00674155	0.0522445
LOC105243300	129.667	22.6667	-2.33192	0.0676187	5.94e-06	0.000151078
LOC105243453	343	39	-2.95867	1.35507	6.76e-09	3.06e-07
LOC105244195	484.333	135	-1.66224	2.06241	0.000524122	0.00695867
LOC105246046	73.3333	12	-2.42916	-0.751296	6.63e-06	0.000166537
LOC105246506	402	47	-2.93624	1.59762	7.96e-09	3.56e-07
LOC105247188	1177.33	442	-1.23298	3.45783	0.00868065	0.0635618
LOC105247294	250	87	-1.33294	1.19871	0.00547469	0.0446906
LOC108167320	193.667	59	-1.52886	0.785291	0.00164985	0.0175103
LOC108167326	990.333	3710	2.04924	5.08223	1.92e-05	0.000432142
LOC108167344	277.333	114.667	-1.11933	1.44333	0.0185525	0.10697
LOC108167383	489	63	-2.74355	1.8834	4.7e-08	1.82e-06
LOC108167426	31	77.3333	1.50489	-0.323241	0.00287981	0.0271914
LOC108167428	238.333	74.3333	-1.51949	1.09957	0.00167409	0.0177169
LOC108167433	105.333	24.6667	-1.94504	-0.157522	0.000130188	0.00228134
LOC108167440	2212	719.333	-1.45138	4.30479	0.00207397	0.0209071
LOC108167446	9.66667	70	2.96808	-0.739616	1.06e-07	3.91e-06
LOC108167529	120	365	1.75778	1.80835	0.000270838	0.00415274
LOC108167576	141.333	46.3333	-1.44456	0.374977	0.00319464	0.0296392
LOC108167645	240	11.3333	-4.2065	0.762284	6.12e-14	4.93e-12
LOC108167657	179.667	42.3333	-1.93203	0.596296	9.84e-05	0.00180128
LOC108167762	127.333	35.3333	-1.66003	0.161173	0.000860701	0.0104103
LOC108167763	225.333	73.3333	-1.45131	1.02639	0.00265937	0.0253518
LOC108167791	101.667	33.6667	-1.3958	-0.0811032	0.00504914	0.0420843
LOC108167806	302.333	907.333	1.75904	3.12264	0.000228117	0.00363022
LOC108167809	50.6667	92	1.12357	0.0392418	0.0208796	0.11605
LOC108167851	1254.67	456.667	-1.26274	3.53903	0.00722492	0.0552065
LOC108167915	88.6667	39	-1.0113	-0.154258	0.0421008	0.186203
LOC108167926	83.3333	18.3333	-2.00252	-0.501163	0.000111496	0.0019967
LOC108168034	131	21	-2.36862	0.0719797	5.54e-06	0.00014199
LOC108168114	30	150.667	2.50225	0.412875	9.28e-07	2.85e-05
LOC108168243	128.333	54	-1.10861	0.331598	0.0225679	0.122273
LOC108168298	69.3333	22.6667	-1.43082	-0.622868	0.00536456	0.0439989
LOC108168306	532.667	199.333	-1.25153	2.31756	0.008117	0.0603593
LOC108168331	201	54.6667	-1.69608	0.799942	0.00051996	0.00691666
LOC108168335	223.333	68.6667	-1.52633	0.991229	0.00164333	0.0174546
LOC108168376	109.333	46.3333	-1.06891	0.120027	0.0295557	0.147866
LOC108168721_1	55.3333	0	-8.69112	-1.36215	1.87e-16	1.8e-14
LOC108168734	123	42	-1.36924	0.197555	0.00555042	0.0451758
LOC108168753	279.667	110	-1.17358	1.41361	0.0139231	0.0877217
LOC108168754	143.333	56.6667	-1.16818	0.478141	0.016528	0.0994768
LOC108168762	93.3333	18.6667	-2.14609	-0.360678	3.93e-05	0.000820979
LOC108168763	1223.67	111.333	-3.28528	3.15095	1.01e-10	6e-09
LOC108168785	72	29.6667	-1.09119	-0.482839	0.0305927	0.151228
LOC108168809	194	78	-1.14094	0.909754	0.0173889	0.102226
LOC108168810	85.3333	199.333	1.38464	1.02321	0.00409036	0.0361584
LOC108168813	215.667	76.3333	-1.31008	1.01599	0.0066136	0.0517426
LOC108168816	166	26.6667	-2.4212	0.400531	2.17e-06	6.22e-05
LOC108168895	63.6667	16.6667	-1.73054	-0.809987	0.000918425	0.0109023
LOC108169046	101.667	18.6667	-2.28957	-0.266615	1.14e-05	0.000269066
LOC108169077	279.333	103.333	-1.2726	1.39095	0.00773077	0.0580792
LOC108169093	28.6667	81.6667	1.66148	-0.27083	0.000989473	0.0116427
LOC108169154	18	128.333	2.95498	0.11251	2.62e-08	1.08e-06
LOC108169202	120.333	41.6667	-1.33853	0.17719	0.00664528	0.0517992
LOC547349_2	722.667	221	-1.53729	2.67478	0.00122673	0.0138467
Loxl3	370	162.667	-1.02083	1.85788	0.0307855	0.15196
Lpar6	6306.33	2666.67	-1.07289	5.92401	0.0214117	0.118202
Lpgat1	3900.33	11152	1.67379	6.74991	0.000405001	0.005705
Lpin1	3732	10656.3	1.69376	6.6698	0.000347726	0.00505223
Lpl	4214.67	1474.67	-1.34469	5.26281	0.00417718	0.036692
Lrfn3	143.333	291	1.19085	1.63245	0.012101	0.0794937
Lrg1	11875.3	84270	3.0011	9.44875	1.55e-09	7.66e-08
Lrmp	472.667	106.667	-1.97793	1.95972	4.65e-05	0.000953979
Lrmp_1	157	337	1.26044	1.81636	0.00802255	0.0598174
Lrp3	4585.33	1408	-1.52962	5.33283	0.00118336	0.0134557
Lrp4	2872.67	1178	-1.11468	4.77843	0.017047	0.101238
Lrrc16a	192	688	2.01435	2.66075	2.98e-05	0.000641647
Lrrc25	82	261.333	1.85693	1.31229	0.000134581	0.00235533
Lrrc29	472.333	144.667	-1.53305	2.06278	0.00132336	0.0148048
Lrrc3	3127.33	5566	1.00494	5.94029	0.0309356	0.152056
Lrrc39	587.667	214.667	-1.29985	2.43486	0.00598631	0.0481021
Lrrc41	911.333	1625.67	1.01583	4.16654	0.0295169	0.147862
Lrrc42	579.667	1312.33	1.34954	3.75144	0.00413342	0.036396
Lrrc45	2728	769	-1.64822	4.55814	0.000502763	0.00677118
Lrrc51	505	195.667	-1.18242	2.25271	0.0123265	0.0805021
Lrrc58	1082	2653.33	1.46665	4.73448	0.00185231	0.019189
Lrrc59	3008.33	7138.67	1.41446	6.17243	0.00261445	0.0250442
Lrrc61	18.6667	528.333	4.98401	2.02127	1.16e-18	1.3e-16
Lrrc71	246.667	93.3333	-1.1834	1.20964	0.0135295	0.0861823
Lrrc75a	196	384	1.14639	2.04048	0.015199	0.0936325
Lrrc8b	44.6667	202.333	2.3657	0.854883	2.4e-06	6.77e-05
Lrrc8c	147.333	278.667	1.07438	1.60139	0.0234337	0.125556
Lrrc8d	868.667	1653.67	1.09472	4.15906	0.0191931	0.10957
Lrriq3	32.3333	139	2.26735	0.334041	7.19e-06	0.000178126
Lsm14a	507.333	1367.33	1.58291	3.75034	0.00083007	0.0101282
Lsm4_1	142.333	278	1.11497	1.61678	0.0188651	0.108187
Lsp1	243.667	515	1.23905	2.4327	0.0087402	0.0639303
Lss	3664.33	9114.67	1.49615	6.51642	0.00148717	0.016193
Ltk	112	26.6667	-1.86106	-0.0541087	0.000235984	0.00372125
Luc7l	5404.67	2211.33	-1.11831	5.68992	0.0166015	0.0998757
Lum	333.667	629.667	1.08208	2.77485	0.0211831	0.117307
Ly6a	8347.67	527.667	-3.81253	5.86871	1.45e-13	1.15e-11
Ly6c1	129.333	31.3333	-1.88567	0.126454	0.00016495	0.00276465
Ly6c2	61	126.333	1.21983	0.446218	0.011984	0.0790248
Ly6d	116.667	637.667	2.63641	2.44439	1.04e-07	3.84e-06
Ly75	57.6667	105.333	1.00722	0.234354	0.0386358	0.176003
Lypla1	6074	11116.3	1.03726	6.92394	0.0259598	0.135052
Lyrm5	1360.67	263	-2.26139	3.4301	3.15e-06	8.51e-05
Lyrm5_1	92	2438	4.85051	4.21425	6.17e-19	7.13e-17
Lysmd2	93	204	1.30335	1.08713	0.00664821	0.0517992
Lyz2	760.667	4269.67	2.66528	5.18766	5.55e-08	2.11e-06
Lzts2	1718	659.333	-1.20794	4.01107	0.00997899	0.0694023
Mad2l2	96.6667	296.333	1.79996	1.49597	0.00020337	0.00330858
Mafb	1439.67	3447.67	1.42329	5.1219	0.00248137	0.024052
Maff	542.333	193	-1.30318	2.31757	0.00588909	0.0474585
Mafg	12825	5416	-1.07143	6.95167	0.0215284	0.118493
Mag	73.3333	24.3333	-1.42617	-0.530964	0.00522537	0.0431406
Magef1	159	55.3333	-1.33435	0.55714	0.00618009	0.0490901
Malat1	40948	14493.7	-1.33216	8.5459	0.00448211	0.0386119
Mamdc2	63	114.667	1.02549	0.35551	0.0344467	0.163069
Mamdc4	431.667	143	-1.40846	1.96038	0.00314575	0.0292247
Man1a2_1	2	1037	9.08976	2.94057	4.23e-36	1.5e-33
Man2a1	4507	9509	1.25991	6.62966	0.00711012	0.0545398
Man2b2	1474	3571.33	1.44789	5.16759	0.00209716	0.0210796
Manf	6321	17496.7	1.63969	7.41152	0.000522751	0.00694712
Map4	3186	1318.33	-1.06938	4.92664	0.0219545	0.120186
Map4k2_1	1681.33	604.333	-1.30675	3.95403	0.00542564	0.0443948
Map7d1	2358.67	5468.33	1.38761	5.79806	0.00313605	0.0291541
Mapk11	270.333	118	-1.01844	1.43049	0.0323404	0.156457
Mapk12	783	279	-1.32208	2.84805	0.00511275	0.0424613
Mapk15	2873	586.333	-2.12078	4.52905	1.04e-05	0.000247427
Mapk1ip1	2430.33	1016	-1.08727	4.55128	0.0199362	0.112414
Mapk6	55	167.333	1.77436	0.685411	0.000299432	0.00446282
Mapk7	623.667	276.333	-1.00885	2.61772	0.0316651	0.154457
Mapk8ip1	168.333	69	-1.1076	0.698307	0.0216349	0.118779
Mapk8ip3	4717	1862	-1.18698	5.49339	0.0111374	0.0749397
Mapkapk3	192	75	-1.16575	0.882465	0.0156256	0.0954425
Mapt	650.333	241	-1.25472	2.604	0.00788033	0.0589472
Marcksl1-ps4	1317	172.667	-2.75619	3.30766	2.68e-08	1.09e-06
Masp2	0	1537.67	13.7272	3.55524	4.34e-45	5.47e-42
Mast1	364.667	148.333	-1.13024	1.8008	0.0170397	0.101238
Mast2	3288	1246.67	-1.21344	4.94249	0.00954421	0.067565
Mat1a	109708	214807	1.13889	11.1659	0.0146519	0.0909904
Mau2	3509.33	1341.33	-1.20804	5.03502	0.00985025	0.0689836
Mb	70	0	-9.04335	-1.03537	3.17e-18	3.43e-16
Mbl1	8669.33	23515.7	1.60547	7.84214	0.000673748	0.00852861
Mbtd1	1049.67	460	-1.04413	3.35595	0.0256681	0.134157
Mccc2	2365.67	4536.33	1.11671	5.61284	0.0167544	0.100316
Mcf2l	94	190.333	1.19459	1.03059	0.0129339	0.0833159
Mcm6	463.333	101.333	-2.02485	1.92541	3.11e-05	0.000667651
Mcmdc2	104.333	198	1.09732	1.11604	0.021261	0.117644
Mcoln2	65	20.3333	-1.4924	-0.712073	0.00393847	0.0351294
Mdc1	0	306.333	11.3386	1.17833	5.2e-31	1.34e-28
Mdh1	15120.7	32205.7	1.26966	8.38786	0.00667165	0.0518741
Mdm2	3442.67	1465.67	-1.10016	5.04621	0.0184524	0.106704
Mdm4	2120.33	463	-2.02677	4.1281	2.4e-05	0.000529029
Me2	215.333	425.333	1.1561	2.19461	0.0144326	0.0900314
Med12l	166.333	301.667	1.04806	1.70034	0.0264564	0.136629
Med21	391.333	0	-11.5238	1.36765	4.25e-32	1.18e-29
Meg3	199.333	49.6667	-1.81341	0.752768	0.000221984	0.00354892
Meg3_1	843.667	107.667	-2.81996	2.66242	1.55e-08	6.62e-07
Megf11	107	30.3333	-1.65742	-0.071313	0.000963647	0.0113871
Meis3	252.333	112.667	-1.00056	1.32565	0.0355561	0.167179
Memo1	850.667	1617	1.0657	4.13468	0.0225739	0.122273
Mettl15	109	230.333	1.24575	1.28155	0.00918198	0.0660807
Mettl17	758.333	245	-1.43883	2.76239	0.00241478	0.0235713
Mettl17_1	2056.33	561	-1.69341	4.13556	0.000360707	0.00518647
Mettl20_1	747.667	309	-1.09384	2.85609	0.0198506	0.112077
Mettl4	884.333	325	-1.19242	3.06415	0.0112615	0.075502
Mettl7a3	85.6667	13.6667	-2.44448	-0.53102	5.28e-06	0.000136235
Mettl9	878.667	1899	1.25252	4.30556	0.00757175	0.0571323
Mfap1b	336.333	805.333	1.43715	3.02285	0.00236413	0.0231949
Mfsd10	772.667	306.667	-1.16084	2.87534	0.0135466	0.0862118
Mfsd2a	2739.67	7421	1.6053	6.18165	0.000678468	0.0085571
Mfsd2b	266	68.3333	-1.78509	1.181	0.000241425	0.00378551
Mfsd4a	78.6667	144.333	1.06319	0.692051	0.0269515	0.138463
Mfsd4b3	361.333	642	1.00408	2.83483	0.0321562	0.155803
Mfsd7a	415	164.667	-1.18085	1.9854	0.0126592	0.0820335
Mgat2	1851.67	3406.33	1.04983	5.21639	0.0243793	0.129175
Mgat5	237.333	836	1.99065	2.95712	3.56e-05	0.000750293
Mgst3	5165.33	2093	-1.13179	5.6222	0.0153726	0.094449
Mib2	2482.33	951.333	-1.20543	4.53904	0.0100557	0.0698658
Mical3	941.667	130.667	-2.67088	2.83438	6.78e-08	2.55e-06
Mif	21159.3	6639.67	-1.49926	7.54927	0.00145083	0.0159098
Miip_1	1256	337.667	-1.72599	3.42451	0.000288151	0.00435558
Mink1_1	56	264	2.50594	1.25291	5.42e-07	1.74e-05
Mir1982	129.667	48.6667	-1.22685	0.300871	0.0124395	0.0809883
Mir5107	179	12.3333	-3.66439	0.367393	2.85e-11	1.78e-09
Mir682	653	234.667	-1.30467	2.59379	0.00577971	0.0466585
Mir7036	124.333	24.3333	-2.16577	0.0361875	2.44e-05	0.000535357
Mir7051	136	33.3333	-1.85337	0.219185	0.000208426	0.00337499
Mir7079	91	14.3333	-2.47278	-0.461223	3.44e-06	9.27e-05
Mis12	323	660.667	1.1652	2.8231	0.013264	0.0849596
Mkrn3	83.6667	25	-1.5674	-0.398293	0.00190181	0.0195701
Mllt10	3581.33	1569.33	-1.01701	5.12995	0.0291244	0.146691
Mlxipl	65412	22642	-1.3637	9.21332	0.00364634	0.033164
Mmd2	77	945.333	3.77873	2.90187	4.16e-13	3.15e-11
Mmgt1	824.667	1513	1.04259	4.04495	0.0256098	0.133941
Mmgt2	65	164.333	1.51776	0.733513	0.00184716	0.01915
Mmp11	95.6667	33.6667	-1.30123	-0.16342	0.0093684	0.0670049
Mmp27	13.6667	170	3.78354	0.464805	5.49e-12	3.67e-10
Mmp8	32.6667	217	2.89188	0.859901	1.78e-08	7.58e-07
Mn1	496.333	210.667	-1.06363	2.27615	0.0239708	0.127694
Mndal	115.333	46.6667	-1.11213	0.175228	0.022775	0.123122
Mob1a	356.333	996.333	1.64892	3.2721	0.000518597	0.0069152
Morc2a	3655.33	1486.33	-1.12709	5.12262	0.0158395	0.0963367
Mpp4	901.333	265.667	-1.58805	2.96503	0.000837845	0.010197
Mprip	28614.3	9912.33	-1.3587	8.02164	0.0037722	0.0339797
Mpv17l	855.667	2301.67	1.59821	4.49317	0.000727984	0.00904174
Mpv17l2	146.333	281	1.08584	1.62754	0.0221303	0.120625
Mpv17l2_1	146.333	375.667	1.49851	1.91818	0.00171553	0.018138
Mr1	284.667	510	1.00986	2.49622	0.0316692	0.154457
Mrm1	686.667	260.333	-1.22368	2.68259	0.00949432	0.0674404
Mrpl16	713.333	2111.67	1.73883	4.33572	0.000252159	0.00391837
Mrpl3	332.667	594.333	1.01265	2.71794	0.0308332	0.151984
Mrpl40_1	0	593	12.2454	2.07909	2.57e-36	9.39e-34
Mrps22	716.333	1629	1.35279	4.05714	0.00402127	0.0356614
Mrps31	1286.33	2533.33	1.14647	4.75637	0.0141986	0.0890527
Mrps35	131.333	22.6667	-2.37775	0.0778919	3.62e-06	9.64e-05
Mrs2	13599	4154	-1.54348	6.90075	0.00106121	0.0123505
Ms4a4c	52.6667	95	1.01693	0.0900517	0.0376031	0.173047
Ms4a6c	220	393	1.01655	2.12448	0.0309253	0.152056
Msantd2	2409.33	1032.67	-1.04728	4.55211	0.0248525	0.131081
Msh5_3	487	161.333	-1.41512	2.13809	0.00292482	0.0275414
Msmo1	8380	23169	1.63753	7.81522	0.000530792	0.00703376
Msrb2	366.667	1029	1.62654	3.33053	0.000613298	0.00792257
Mss51	484	140	-1.61738	2.08993	0.000727863	0.00904174
Mst1r	188	49.6667	-1.78328	0.705721	0.000290733	0.0043767
Mt1	6531.33	56346.3	3.2822	8.83827	6.83e-11	4.12e-09
Mt2	3319.67	61315.7	4.38005	8.88626	1.28e-16	1.24e-14
Mtdh	1040.33	3059.67	1.74001	4.88712	0.000247238	0.00385053
Mterf1a	541.333	208.333	-1.20218	2.34586	0.0110103	0.0742286
Mtf2	2365	985.333	-1.09257	4.50455	0.0193602	0.110206
Mtmr7	207.333	792	2.06643	2.84393	1.92e-05	0.000432142
Mtor	86	21.3333	-1.78206	-0.366199	0.000516252	0.00690712
Mtr	215	407.667	1.08359	2.15801	0.0215719	0.118607
Mttp	1837.67	14199.3	3.11992	6.8634	4.26e-10	2.28e-08
Muc1	89.6667	321.667	2.01273	1.57357	3.71e-05	0.000777466
Muc3	0	117	9.97183	-0.16707	3.28e-23	4.94e-21
Mug2	71909.3	11324.3	-2.49645	9.11239	2.92e-07	9.74e-06
Mum1	2208.67	737.333	-1.41504	4.31471	0.00265384	0.0253165
Mup13_1	0	146	10.309	0.161872	4.19e-25	7.17e-23
Mup13_2	563.333	13470.3	4.74329	6.68044	1.31e-18	1.46e-16
Mup19_1	8	2365.67	8.33425	4.128	1.37e-36	5.44e-34
Mup21	26	92.6667	1.98349	-0.170644	9.92e-05	0.00181355
Mup21_1	126	310	1.46308	1.64807	0.00221194	0.0219468
Mup3	34460.3	73719.7	1.26786	9.58367	0.00674305	0.0522445
Mup3_1	25509	57412	1.34155	9.20228	0.00421499	0.0368606
Mvd	1743.67	4754.33	1.61872	5.53664	0.000617207	0.00795823
Mvk	1242.33	2597	1.23281	4.77296	0.00849214	0.062545
Mx1	463	83.6667	-2.31242	1.87041	2.55e-06	7.18e-05
Myadm_1	374	897.667	1.45158	3.17278	0.00212907	0.0213076
Mybl2	112	31	-1.65239	-0.0011161	0.000955329	0.0112985
Myh1	80.3333	0	-9.26518	-0.827784	2.12e-19	2.51e-17
Myh11	303	788	1.54387	2.96336	0.00113711	0.0130692
Myh7b	76	159.333	1.26242	0.759819	0.00862897	0.0633198
Myl12a	1185.67	2793.33	1.43374	4.82804	0.00231739	0.0228297
Myo15b	42.3333	83.6667	1.15146	-0.114679	0.0198891	0.112249
Myom1	69.3333	28.6667	-1.09428	-0.528739	0.030552	0.151135
N4bp2	751.667	1477.33	1.14564	3.98911	0.0143975	0.0899342
Naa40	1079.67	313.667	-1.53536	3.25317	0.00120054	0.0135931
Naa50	2505.67	5102	1.21317	5.74754	0.00950024	0.0674404
Naaladl2	311.333	570.667	1.05055	2.64649	0.0253276	0.132907
Naif1	35.3333	87	1.4833	-0.150942	0.00285154	0.0269612
Naip5	492.667	217.333	-1.00496	2.27872	0.0327238	0.157448
Naip5_1	144.667	60	-1.14459	0.484576	0.0179932	0.104703
Napepld	70.3333	163	1.39495	0.756182	0.00403197	0.0357335
Nat8f2	20285.7	53262	1.56283	9.03476	0.000919227	0.0109023
Nat8f3	0	169.333	10.5227	0.371839	2.55e-26	4.85e-24
Nat8f6	39	117.667	1.78262	0.189772	0.000346963	0.00504644
Nat8f7	278.333	767.667	1.63292	2.90707	0.000602267	0.0078165
Ncapg	558.667	21.3333	-4.53805	1.93977	2.04e-16	1.95e-14
Nckap5	100.667	35	-1.3261	-0.0951878	0.00785931	0.0588217
Nckap5l	211	78.6667	-1.23873	0.991515	0.00997025	0.0693763
Ncoa3	2653.33	1067	-1.13448	4.6594	0.0152431	0.0937789
Ncoa6	1017.67	1842.67	1.01582	4.33377	0.0294775	0.147811
Ncr1	91.6667	14.6667	-2.5012	-0.444273	2.21e-06	6.3e-05
Ndrg2	612.333	1740.33	1.66904	4.07102	0.000433744	0.00604842
Ndst1	5831.33	1953.33	-1.45867	5.70154	0.00193766	0.0198507
Ndufa7_2	417.333	1897.67	2.41529	4.07918	6.87e-07	2.17e-05
Ndufs3	1284	2836	1.22101	4.84418	0.00913362	0.0658695
Neat1	80078.7	16112.7	-2.14127	9.32669	8.28e-06	0.000203202
Necab1	525	2081	2.12363	4.23691	1.02e-05	0.000244067
Nek8	639.333	273	-1.07109	2.6357	0.0227211	0.122926
Nelfe_3	0	433	11.7927	1.62933	1.17e-33	3.69e-31
Net1	5868	1933.33	-1.34586	5.74051	0.00413672	0.036396
Neu3	50.6667	209.333	2.20524	0.924431	9.32e-06	0.000224214
Neurl2	366.667	139	-1.2127	1.78528	0.0106282	0.0726056
Neurl4	1565.67	468.333	-1.62703	3.76553	0.000596843	0.00775337
Nfasc	40.3333	127.333	1.81526	0.294739	0.000276581	0.00422677
Nfat5	3335.33	1492.33	-1.02957	5.0539	0.0272326	0.139546
Nfatc2	70.6667	24	-1.33922	-0.58434	0.00869888	0.0636616
Nfatc3	3162	1093.67	-1.40974	4.8345	0.00272428	0.0258993
Nfatc4	133.667	40.3333	-1.54195	0.267722	0.00183088	0.0190499
Nfe2	19	161.333	3.21235	0.418123	1.59e-09	7.86e-08
Nfe2l2	13365.7	5343.33	-1.15286	6.98507	0.0135455	0.0862118
Nfe2l3	91	207.667	1.37583	1.0939	0.00421043	0.0368439
Nfix	213.333	401	1.1528	2.1711	0.0146262	0.0909118
Nfkbid	174.333	71	-1.11022	0.750928	0.0212214	0.117472
Nfkbil1_3	0	108	9.86528	-0.271336	1.23e-22	1.76e-20
Nfx1	6105	2137	-1.3401	5.79744	0.00428771	0.0373696
Ngef	5801.33	2131.67	-1.26737	5.74895	0.00681451	0.0526217
Nkx2-6	107.333	25	-1.93193	-0.128351	0.000140551	0.00243827
Nlgn2	1524.67	509.333	-1.40384	3.77837	0.00289468	0.0272946
Nlrc3	213	85	-1.14718	1.03507	0.0170695	0.101279
Nlrc5	8522	2663.33	-1.50405	6.23485	0.00140913	0.015613
Nlrp12	16.3333	398.333	4.79639	1.64736	1.66e-17	1.71e-15
Nlrp6	59267	20801.3	-1.3388	9.07714	0.00429161	0.0373696
Nmrk1	4238.67	1853.33	-1.02974	5.37171	0.0271668	0.139311
Nnmt	91	12521.3	7.27451	6.53625	6.21e-33	1.83e-30
Nol4l	297	113.333	-1.22869	1.49824	0.00988621	0.0690341
Notum	3297.67	1382.67	-1.06607	5.01003	0.0223499	0.121535
Nox4	159	38.3333	-1.89885	0.438189	0.000134846	0.00235699
Noxa1	169	66.6667	-1.18601	0.694322	0.0138121	0.0871808
Noxred1	195.333	79.3333	-1.11434	0.917704	0.0203084	0.113781
Npff	348.333	59.6667	-2.3714	1.45292	1.71e-06	5.02e-05
Nphp3	1180.33	463.667	-1.1701	3.47794	0.012621	0.0819004
Npnt	32.6667	127.333	2.11833	0.228614	2.57e-05	0.000562317
Npr1	1335.33	561.333	-1.08545	3.68565	0.0203632	0.11395
Nprl3	2012	704.333	-1.33558	4.19866	0.00449172	0.0386466
Nr0b2	7146	2742.67	-1.21032	6.06563	0.0096564	0.0681157
Nr1h5	590.667	197	-1.39338	2.40283	0.00328853	0.0304085
Nr1i3	26182	6868	-1.75962	7.79146	0.000207776	0.00337186
Nr2c2	1212	165.667	-2.72768	3.20393	3.57e-08	1.42e-06
Nr6a1	1090.33	481	-1.01216	3.41821	0.0304495	0.15079
Nrg1	116.333	214	1.02876	1.23152	0.0310248	0.152387
Nrp	197.667	30.6667	-2.51584	0.628672	7.19e-07	2.26e-05
Nrp1	2092.67	5574.33	1.5725	5.77601	0.00086525	0.0104562
Nrxn1	181.333	434.667	1.42951	2.13753	0.00264083	0.0252271
Nsdhl	6244.33	16147.7	1.54068	7.31855	0.00108119	0.0125409
Nsmf	13310.7	5553	-1.09103	6.99833	0.0192972	0.109938
Nt5dc3	1155.33	396	-1.373	3.39085	0.00358859	0.0326816
Ntn1	228.667	492.333	1.2772	2.36032	0.00687138	0.0530018
Nubpl	138	351.333	1.51649	1.82431	0.00151129	0.0163784
Nudc	1502.33	3268	1.29658	5.08778	0.00569411	0.0460956
Nudt13	1997	718.667	-1.30434	4.19622	0.00548362	0.0447218
Nudt6_1	78.3333	221	1.57572	1.08177	0.0011629	0.0132994
Nudt7	2773.33	8911.67	1.88566	6.38295	7.56e-05	0.00145702
Nuggc	26	107.667	2.23524	-0.00392986	1.2e-05	0.000281321
Numbl	70.6667	18	-1.82023	-0.670699	0.000463801	0.0063714
Nup210	2461.33	588.333	-1.89057	4.35507	7.5e-05	0.0014477
Nup37	135	259.667	1.1319	1.48471	0.0171891	0.101454
Nupl1	127.333	231.667	1.02339	1.36311	0.0317202	0.154503
Nupr1	200.667	75.3333	-1.24555	0.928092	0.00957954	0.0677459
Nxf1	19887.7	7487.67	-1.23635	7.53307	0.00821005	0.0609532
Nxt2	360.333	1425.67	2.1545	3.68482	7.93e-06	0.000195895
Nyap1	120.333	18.3333	-2.51685	-0.0685485	1.65e-06	4.87e-05
Oas1a	588.667	190.333	-1.46803	2.39674	0.00202548	0.0205078
Oas1b	638.667	136.667	-2.05444	2.38709	2.25e-05	0.000499957
Oas1g	337	108	-1.49299	1.6123	0.00183958	0.0191142
Oasl2	1033	268.667	-1.76785	3.12779	0.000214045	0.00345387
Oat	10681.7	19406	1.0322	7.73149	0.0266522	0.137427
Odc1	498.667	1062.67	1.27649	3.47616	0.00662059	0.0517586
Ogfrl1	573	1349	1.41756	3.77057	0.00263384	0.0251777
Ogn	50	144	1.67915	0.479907	0.000625405	0.00804897
Olfr1372-ps1	1089	193.667	-2.31505	3.09906	2e-06	5.79e-05
Olfr78	121	0	-9.84842	-0.270335	1.44e-22	2.04e-20
Olfr920	101.667	33	-1.43986	-0.106603	0.00403587	0.0357452
Olig1	130.333	50.3333	-1.19642	0.325108	0.0145983	0.0907792
Omp	64.6667	27.3333	-1.04036	-0.614676	0.0384922	0.175738
Onecut1	45	384.333	3.27083	1.64966	2.35e-10	1.33e-08
Opa3	340	1264.67	2.05716	3.53415	1.89e-05	0.000427008
Orm1	53735	319527	2.742	11.4001	2.43e-08	1.01e-06
Orm2	3602.33	204242	5.99828	10.5766	8.87e-26	1.6e-23
Orm3	1297	9577.33	3.05815	6.30278	8.47e-10	4.3e-08
Ormdl2	1546	2826.33	1.04032	4.95138	0.0257136	0.134294
Osbpl5	495.333	124.333	-1.83327	2.06845	0.00014272	0.00246664
Osgin1	31347.3	9529.33	-1.54635	8.1034	0.00103659	0.0121046
Ostc	1741.67	3427	1.14245	5.19565	0.0144862	0.0902849
Ovgp1	260	59	-1.97902	1.11473	5.75e-05	0.00114686
P2rx7	93	176.667	1.10122	0.930961	0.0216368	0.118779
P2ry1	109.333	418.667	2.09257	1.93011	1.72e-05	0.000392144
P2ry12	91.3333	300	1.87417	1.49245	0.00011614	0.00206387
P2ry13	175.667	452.667	1.53853	2.1786	0.00126302	0.01421
Pabpn1	17452.7	6595.33	-1.23138	7.34503	0.00846643	0.0624219
Pacsin2	1468	2811.33	1.07813	4.9319	0.0209147	0.11605
Pafah1b2	1036.67	1833	1.00673	4.33875	0.0309216	0.152056
Pak2	323	996.667	1.74749	3.20469	0.000245802	0.00384111
Pald1	904	352.333	-1.18779	3.09626	0.0114906	0.076683
Pam	486.667	948.333	1.13334	3.33489	0.0156305	0.0954425
Pan3	4769.67	2072	-1.03557	5.53918	0.0263059	0.136474
Pank1	2439.67	8413	1.98889	6.32868	3.18e-05	0.000677096
Pank3	1832.33	4287.33	1.39158	5.44714	0.00306188	0.0285796
Paqr3	139.667	362.667	1.55839	1.85057	0.00113842	0.0130734
Paqr9	3628.33	14523	2.17123	7.03061	6.36e-06	0.000160613
Park7	0	6588.33	15.7709	5.59726	2.87e-57	1.99e-53
Parp10	5587.67	1801.33	-1.46164	5.63567	0.00190136	0.0195701
Parp11	615	268	-1.03315	2.59312	0.0279806	0.14251
Parp14	2055.33	941.333	-1.01734	4.35458	0.0292057	0.14694
Parvb	306.333	136	-1.03832	1.58345	0.028004	0.14251
Pask	102	16.3333	-2.45538	-0.274163	3.04e-06	8.26e-05
Pax5	147	17	-2.92596	0.157451	3.71e-08	1.47e-06
Paxbp1	7178.67	2133.67	-1.57355	5.96878	0.000857871	0.0103851
Pbx2_2	684.333	112.333	-2.48076	2.40848	4.68e-07	1.52e-05
Pcbp4	2073	765.333	-1.27431	4.2543	0.00661481	0.0517426
Pcca	1662.33	3371.67	1.19124	5.15904	0.0108771	0.0736169
Pcdhga4	80.6667	6.66667	-3.46454	-0.689323	1.78e-09	8.66e-08
Pcdhgb7	0	510.667	12.0489	1.88346	3.67e-35	1.27e-32
Pcdhgc3	200.667	462.333	1.38315	2.27938	0.00357046	0.0325807
Pced1b	650.667	249.667	-1.2045	2.58032	0.0106577	0.0727411
Pcgf1	1171.67	371.333	-1.47925	3.38232	0.00175577	0.018409
Pclo	46	103.667	1.31459	0.104302	0.00778675	0.0583732
Pcna	667	1186.33	1.00556	3.71547	0.0313485	0.153433
Pcolce2	44.3333	160.333	2.01368	0.577604	4.95e-05	0.00100577
Pcp4l1	9837.67	3267.33	-1.41958	6.46663	0.00252321	0.0243046
Pcsk4	1794.33	612.333	-1.3655	4.01632	0.00371015	0.0335901
Pcx	13277.3	24390.7	1.04986	8.05801	0.0242069	0.128409
Pcyt1a	2294	4284	1.07277	5.53952	0.0214555	0.118295
Pdcl	521.667	1495	1.70825	3.84705	0.000323351	0.00476805
Pde12	99	498.667	2.56896	2.10108	2.14e-07	7.41e-06
Pde12_1	100.333	505.333	2.56918	2.12035	2.08e-07	7.26e-06
Pde1a	69.3333	192.333	1.64404	0.925322	0.000737013	0.00911305
Pde4a	1120.67	436	-1.18576	3.40173	0.0115324	0.0769253
[truncated: 911 more rows]
